# Supplementary material for: Genomic adaptation of Clostridium perfringens to human intestine
Source: IMetaOmics. 2024 Oct 25;1(2):e38. doi: 10.1002/imo2.38 (PMC12806229; doi:10.1002/imo2.38)
Supplement: Supplementary file 2 — Table S1. Source and antibiotic resistance of the 195 sequenced Clostridium perfringens isolates in this study. Table S2. Identification of Pcp and Tcp loci coding genes. Table S3. Pan‐genomic analysis of plasmids pCW3 and pCP13 and the 195 C. perfringens isolates in this study. Table S4. Top ten blast results of segment 1. Table S5. Source, toxin genes, and antibiotic resistance genes (ARGs) of C. perfringens strains in China. Table S6. Source, toxin genes, and ARGs of C. perfringens strains from humans. Table S7. Source, toxin genes, and ARGs of C. perfringens strains from pigs, chicken, and sheep/goat/bovine worldwide. [file IMO2-1-e38-s002.xlsx]

## Sheet: TableS1
Table S1 Source and antibiotic resistance of the 195 sequenced Clostridium perfringens isolates in this study.
ID	source	mic_tetracycline	mic_cefoxitin	mic_clindamycin	mic_erythromycin
CQ100	healthy individual	16	8	0.5	2
CQ111	healthy individual	32	2	32	>256
CQ124	healthy individual	0.5	4	2	2
CQ62	healthy individual	8	4	16	>256
CQ71	healthy individual	0.5	4	16	>256
CQ112	healthy individual	<0.064	0.5	<0.064	1
CQ92	healthy individual	16	2	>256	>256
CQ105	healthy individual	8	0.5	0.5	2
CQ109	healthy individual	8	1	>256	>256
CQ11	healthy individual	4	1	1	>256
CQ121	healthy individual	32	1	128	>256
CQ122	healthy individual	32	2	>256	>256
CQ123	healthy individual	16	2	>256	>256
CQ160	ICU patients	8	1	0.064	2
CQ168	ICU patients	8	2	>256	>256
CQ182	ICU patients	4	2	8	>256
CQ203	healthy individual	8	4	0.064	1
CQ222	healthy individual	2	1	0.064	1
CQ223	healthy individual	4	1	4	2
CQ234	healthy individual	16	1	>256	>256
CQ241	healthy individual	8	0.5	2	2
CQ255	healthy individual	8	1	2	2
CQ259	healthy individual	16	0.5	>256	>256
CQ44	healthy individual	4	1	>256	>256
CQ47	healthy individual	8	0.5	8	>256
CQ52	healthy individual	8	0.5	>256	>256
CQ54	healthy individual	8	1	0.064	4
CQ56	healthy individual	16	1	>256	>256
CQ206	healthy individual	8	0.5	64	>256
CQ63	healthy individual	4	0.5	8	>256
CQ70	healthy individual	8	4	>256	>256
CQ257	healthy individual	16	2	>256	>256
CQ98	healthy individual	8	1	2	2
CQ9	healthy individual	8	1	4	1
CQ104	healthy individual	8	0.5	16	>256
CQ205	healthy individual	4	0.5	2	>256
CQ117	healthy individual	8	2	4	2
CQ261	healthy individual	16	1	32	>256
CQ116	healthy individual	8	2	>256	>256
CQ22	healthy individual	8	1	16	>256
CQ142	ICU patients	64	4	4	2
CQ20	healthy individual	1	1	0.25	1
CQ233	healthy individual	8	1	1	2
CQ256	healthy individual	<0.064	2	<0.064	2
CQ29	healthy individual	2	1	0.5	1
CQ173	ICU patients	8	2	>256	>256
CQ248	healthy individual	16	1	2	2
CQ43	healthy individual	8	0.5	2	2
CQ67	healthy individual	16	2	4	4
CQ101	healthy individual	8	1	>256	>256
CQ146	ICU patients	0.064	1	4	2
CQ177	ICU patients	8	2	1	2
CQ213	healthy individual	32	0.5	>256	>256
CQ220	healthy individual	8	1	>256	>256
CQ58	healthy individual	1	0.5	4	2
CQ113	healthy individual	16	4	4	2
CQ176	ICU patients	2	2	>256	>256
CQ219	healthy individual	8	0.5	4	4
CQ260	healthy individual	16	0.5	16	>256
CQ127	healthy individual	8	1	>256	>256
CQ14	healthy individual	4	0.5	4	1
CQ118	healthy individual	8	1	2	2
CQ17	healthy individual	8	0.5	2	2
CQ99	healthy individual	16	2	4	2
CQ178	ICU patients	8	1	2	2
CQ3	healthy individual	4	0.5	4	4
CQ75	healthy individual	8	0.5	2	2
CQ251	healthy individual	8	0.5	8	>256
CQ254	healthy individual	8	0.5	4	2
CQ4	healthy individual	1	0.5	>256	>256
CQ86	healthy individual	8	4	8	>256
CQ90	healthy individual	16	4	2	2
CQ130	healthy individual	8	1	>256	>256
CQ164	ICU patients	8	4	>256	>256
CQ131	healthy individual	16	2	2	>256
CQ25	healthy individual	8	0.5	2	>256
CQ174	ICU patients	16	2	>256	>256
CQ211	healthy individual	8	0.5	>256	>256
CQ225	healthy individual	8	1	>256	>256
CQ253	healthy individual	8	1	>256	>256
CQ181	ICU patients	4	0.5	>256	>256
CQ258	healthy individual	16	0.5	4	2
CQ48	healthy individual	32	1	1	2
CQ144	ICU patients	32	0.5	4	2
CQ103	healthy individual	16	1	>256	>256
CQ57	healthy individual	128	2	256	>256
CQ247	healthy individual	8	1	>256	>256
CQ66	healthy individual	8	1	>256	>256
CQ208	healthy individual	16	0.5	>256	>256
CQ23	healthy individual	32	0.5	>256	>256
CQ94	healthy individual	8	2	>256	>256
CQ172	ICU patients	16	1	>256	>256
CQ242	healthy individual	8	1	4	2
CQ2	healthy individual	64	0.5	>256	>256
CQ163	ICU patients	16	1	2	2
CQ183	ICU patients	16	0.25	>256	>256
CQ246	healthy individual	8	1	>256	>256
CQ186	ICU patients	16	2	2	2
CQ210	healthy individual	8	0.5	2	2
CQ143	ICU patients	8	1	>256	>256
CQ166	ICU patients	4	8	>256	>256
CQ125	healthy individual	2	8	2	2
CQ167	ICU patients	4	8	>256	>256
CQ133	healthy individual	16	1	4	>256
CQ180	ICU patients	32	0.5	>256	>256
CQ207	healthy individual	128	4	>256	>256
CQ221	healthy individual	8	1	16	>256
CQ252	healthy individual	8	4	>256	>256
CQ26	healthy individual	8	0.5	1	2
CQ39	healthy individual	2	0.5	2	2
CQ79	healthy individual	16	4	>256	>256
CQ84	healthy individual	8	1	8	>256
CQ85	healthy individual	2	1	2	2
CQ115	healthy individual	2	1	4	2
CQ13	healthy individual	4	0.5	4	>256
CQ217	healthy individual	16	0.5	0.064	2
CQ7	healthy individual	8	0.5	1	1
CQ21	healthy individual	4	0.5	2	2
CQ263	healthy individual	8	1	>256	>256
CQ31	healthy individual	2	1	0.125	>256
CQ61	healthy individual	16	0.5	8	>256
CQ110	healthy individual	8	1	>256	>256
CQ128	healthy individual	8	1	>256	>256
CQ141	ICU patients	16	1	>256	>256
CQ15	healthy individual	4	1	2	1
CQ170	ICU patients	16	2	0.064	4
CQ179	ICU patients	8	1	2	1
CQ1	healthy individual	4	0.5	>256	>256
CQ161	ICU patients	16	1	>256	>256
CQ162	ICU patients	16	2	>256	>256
CQ212	healthy individual	32	1	>256	>256
CQ230	healthy individual	8	4	>256	>256
CQ232	healthy individual	8	0.5	16	>256
CQ243	healthy individual	8	0.5	0.064	1
CQ262	healthy individual	16	1	>256	>256
CQ28	healthy individual	4	1	2	2
CQ32	healthy individual	2	1	0.064	8
CQ45	healthy individual	2	0.5	2	2
CQ68	healthy individual	64	2	2	2
CQ78	healthy individual	8	1	>256	>256
CQ88	healthy individual	4	0.5	0.064	2
CQ93	healthy individual	8	1	>256	>256
CQ106	healthy individual	>256	4	>256	>256
CQ202	healthy individual	4	0.5	2	2
CQ231	healthy individual	4	0.5	2	2
CQ80	healthy individual	8	1	>256	>256
CQ145	ICU patients	<0.064	1	4	2
CQ175	ICU patients	8	2	4	2
CQ169	ICU patients	0.064	1	4	2
CQ49	healthy individual	16	0.5	1	2
CQ187	ICU patients	16	2	0.064	2
CQ147	ICU patients	2	0.5	4	2
CQ165	ICU patients	2	1	2	2
CQ245	healthy individual	4	0.5	2	1
CQ64	healthy individual	4	1	>256	>256
CQ69	healthy individual	8	1	2	2
CQ77	healthy individual	2	1	2	2
CQ91	healthy individual	16	2	4	2
CQ102	healthy individual	16	0.5	0.064	2
CQ132	healthy individual	32	1	4	2
CQ214	healthy individual	16	1	32	>256
CQ129	healthy individual	8	2	>256	>256
CQ204	healthy individual	4	0.5	0.125	>256
CQ24	healthy individual	4	1	0.125	>256
CQ40	healthy individual	8	2	>256	>256
CQ51	healthy individual	8	1	>256	>256
CQ249	healthy individual	8	1	4	>256
CQ97	healthy individual	16	2	<0.064	2
CQ185	ICU patients	8	1	>256	>256
CQ265	healthy individual	16	16	>256	>256
CQ19	healthy individual	4	0.5	<0.064	>256
CQ228	healthy individual	8	1	0.125	>256
CQ36	healthy individual	8	1	0.064	>256
CQ107	healthy individual	4	0.5	4	2
CQ87	healthy individual	4	4	>256	>256
CQ89	healthy individual	16	1	>256	>256
CQ119	healthy individual	8	1	>256	>256
CQ18	healthy individual	8	0.5	>256	>256
CQ34	healthy individual	2	1	>256	>256
CQ108	healthy individual	16	1	>256	>256
CQ148	ICU patients	16	0.5	>256	>256
CQ188	ICU patients	16	1	>256	>256
CQ250	healthy individual	8	1	>256	>256
CQ27	healthy individual	8	1	0.125	>256
CQ72	healthy individual	64	4	>256	>256
CQ74	healthy individual	16	1	>256	>256
CQ171	ICU patients	8	1	>256	>256
CQ46	healthy individual	8	2	>256	>256
CQ218	healthy individual	16	2	2	2
CQ226	healthy individual	4	2	0.064	2
CQ73	healthy individual	16	4	>256	>256
CQ216	healthy individual	8	1	8	>256
CQ76	healthy individual	8	0.5	0.064	2
CQ114	healthy individual	<0.064	0.5	<0.064	2
CQ50	healthy individual	8	2	<0.064	1

## Sheet: TableS2
Table S2 Identification of Pcp and Tcp loci coding genes.
Genomes	pcpA	pcpB	pcpC	pcpD	pcpE	pcpF	pcpG	pcpH	pcpI	pcpJ		tcpA	tcpB	tcpC	tcpD	tcpE	tcpF	tcpG	tcpH	tcpI	tcpJ	tcpK	tcpM
CQ100_scaffolds
CQ101_scaffolds														95.09		91.33	93.89	96.72	94.87	94.55	97.11		96.75
CQ102_scaffolds														95.55		94.08	94.1	97.4	92.83	94.34			95.63
CQ103_scaffolds														94.81	91.09	92.68	94.62	97.74	93	94.34			96.5
CQ104_scaffolds														95.55		94.08	93.94	97.4	93.06	95.16			95.63
CQ105_scaffolds														95.09		91.33	93.89	96.72	94.87	94.55	97.11		96.75
CQ106_scaffolds	97.74	90.06	98.29	99.62	99.56	98.46	98.73	93.9	99.29	100
CQ107_scaffolds														95.09		91.33	93.89	96.72	94.87	94.55	97.11		96.75
CQ108_scaffolds														94.81	91.09	92.68	94.62	97.74	93	94.34		100	100
CQ109_scaffolds
CQ110_scaffolds	98.77	94.91	98.01	97.91	99.13	98.46	98.73	96.71	100	100				95.55		94.08	94.14	97.4	93.06	95.16			95.63
CQ111_scaffolds
CQ112_scaffolds
CQ113_scaffolds
CQ114_scaffolds	98.97	92.91	98.29
CQ115_scaffolds
CQ116_scaffolds														95.55		94.08	94.14	97.4	93.06	95.16			95.63
CQ117_scaffolds	98.56	94.91	98.01	97.91	99.13	98.46	98.73	96.71	100	100				95.55		94.08	94.14	97.4	93.06	95.16			95.63
CQ118_scaffolds														95.09		91.33	93.89	96.72		94.55	97.11		96.75
CQ119_scaffolds														95.09		91.33	93.89	96.72	94.87	94.19	97.11		96.75
CQ11_scaffolds
CQ121_scaffolds
CQ122_scaffolds
CQ123_scaffolds
CQ124_scaffolds
CQ125_scaffolds														95		91.33	93.89		94.7	94.14		99.68	94.38
CQ127_scaffolds														95.09		91.33	93.89	96.72	94.87	94.55	97.11		96.75
CQ128_scaffolds														95.55		94.08	94.1	97.4	93.06	95.16			95.63
CQ129_scaffolds														95		91.33	93.93	96.61	94.83	94.55	97.11		96.63
CQ130_scaffolds														95		91.33	94.76	97.4	92.63	94.34			96.75
CQ131_scaffolds														95.09		91.33	93.89	96.72	94.87	94.55	97.11		96.75
CQ132_scaffolds														94.81	91.09	92.68	94.62	97.74	93	94.34		100	100
CQ133_scaffolds														94.81	91.09	92.68	94.62	97.74	93	94.34			96.63
CQ13_scaffolds														95		91.33	94.76	97.4	92.63	94.34			96.75
CQ141_scaffolds	97.94		98.86	99.81	99.56	98.46	98.73	92.02	100	100				94.81	91.09	92.68	94.62	97.74	93	94.34			96.63
CQ142_scaffolds	98.56	90.69	98.86											95.55		94.08	94.14	97.4	93.06	95.16			95.63
CQ143_scaffolds														95.55		94.08	94.1	96.84	94.3	93.94			95.63
CQ144_scaffolds
CQ145_scaffolds	97.94		98.58	99.81	99.56	98.46	98.73	92.96	98.58	98.14				94.89		94.31		96.27	92.02	93.94			94.76
CQ146_scaffolds
CQ147_scaffolds	98.56	98.16	98.86	99.62	99.56	98.46	98.73	93.43	98.58	98.14				95		91.33		96.16	92.24	93.94			96.75
CQ148_scaffolds
CQ14_scaffolds														95		91.33	94.76	97.4	92.63	94.34			96.75
CQ15_scaffolds														94.81	91.09	92.68	94.62	97.74	93	94.34			96.63
CQ160_scaffolds
CQ161_scaffolds												97.6	93.98	97.12	98.85	94.04	94.62	98.53	96.76	94.55	99.86	100	94.88
CQ162_scaffolds												97.6	93.98	94.81	91.09	92.68	94.62	97.74	93	94.34	99.86	100	100
CQ163_scaffolds														94.81	91.09	92.68	94.62	97.74	93	94.34			96.5
CQ164_scaffolds														95		91.33	94.76	97.4	92.63	94.34			96.75
CQ165_scaffolds	98.56	98.16	98.86	99.62	99.56	98.46	98.73	93.43	98.58	98.14				95		91.33		96.16	92.24	93.94			96.75
CQ166_scaffolds														95.09		91.33	93.89	96.72	94.87	94.55	97.11		96.75
CQ167_scaffolds														95.09		91.33		96.72	94.87	94.55	97.11		96.75
CQ168_scaffolds	98.77	94.91	98.01	97.91	99.13	98.46	98.73	96.71	100	100
CQ169_scaffolds	97.94		98.58	99.81	99.56	98.46	98.73	92.96	98.58	98.14				94.89		94.31		96.27	92.02	93.94			94.76
CQ170_scaffolds	97.94		98.86	99.81	99.56	98.46	98.73	92.96	100	100				94.81	91.09	92.68	94.62	97.74		94.34			96.5
CQ171_scaffolds														94.81	91.09	92.68	94.62	97.74		94.34			96.5
CQ172_scaffolds
CQ173_scaffolds														94.81	91.09	92.68	94.62	97.74	93	94.34			96.5
CQ174_scaffolds														95.09		91.33	93.89	96.72	94.87	94.34	97.11		96.75
CQ175_scaffolds	98.56	92.64	98.86	99.62	99.56	98.46	98.73	93.43	98.58	98.14				95.55		94.08	94.1	97.4	93.06	95.16			95.63
CQ176_scaffolds
CQ177_scaffolds														95		91.33	94.76	97.4	92.63	94.34			96.75
CQ178_scaffolds														95		91.33	93.93	96.1	94.83	94.55	97.11		96.63
CQ179_scaffolds														95.55		94.08	94.1	97.4	93.06	95.16			95.63
CQ17_scaffolds														95.09		91.33	93.89	96.72	94.87	94.55	97.11		96.75
CQ180_scaffolds	98.56	99.16	98.58	99.43	98.91	98.97	97.47	98.59	98.23	98.45		94.69		94.8		92.14	94.62	94.34	93.3	93.33			97.13
CQ181_scaffolds														94.81	91.09	92.68	94.62		93	94.34			96.5
CQ182_scaffolds
CQ183_scaffolds														95.55		94.08	94.1	97.4	93.06	95.16			95.63
CQ185_scaffolds														95.55		94.08	94.14	97.4	93.06	95.16			95.63
CQ186_scaffolds														95.55		94.08	94.1	97.4	93.06	95.16			95.63
CQ187_scaffolds	98.56	98.25	98.86	99.62	99.56	98.46	98.73	93.43	98.58	98.14				95.09		91.33	93.89	96.72	94.87	94.55	97.11		96.75
CQ188_scaffolds														94.81	91.09	92.68	94.62	97.74	93	94.34		100	100
CQ18_scaffolds														95		95.39	95.64	99.32	94.27	95.96			93.63
CQ19_scaffolds														95.55		94.08	94.14	97.4	93.06	95.16			95.63
CQ1_scaffolds	98.56	95.9	98.86	99.62	99.56	97.95	98.73	93.43	98.58	98.14				95.55		94.08	93.9	97.74	93	94.34			95.63
CQ202_scaffolds	97.74	90.06	98.29	99.62	99.56	98.46	98.73	93.9	99.29	100				94.72	91.09	92.68	94.62	97.74	93	94.34		100	100
CQ203_scaffolds														95.55		94.08	94.14	97.4	93.06	95.16			95.63
CQ204_scaffolds														95.55		94.08	94.1	97.4	92.83	94.34			95.63
CQ205_scaffolds														94.81	91.09	92.68	94.62	97.74	93	94.34		100	100
CQ206_scaffolds
CQ207_scaffolds
CQ208_scaffolds
CQ20_scaffolds	98.77	94.81	99.14	97.91	99.35	98.46	98.73	96.71	100	99.84
CQ210_scaffolds														94.81	91.09	92.68	94.62	97.74	93	94.34			96.5
CQ211_scaffolds														95.55		94.08	94.1	97.4	93.06	95.16			95.63
CQ212_scaffolds														94.81	91.09	92.68	94.62	97.74	93	94.34			96.5
CQ213_scaffolds														95.09		91.33	93.89	96.72	94.87	94.55	97.11		96.75
CQ214_scaffolds														95.55		94.08	94.1	97.4	93.06	95.16			95.63
CQ216_scaffolds	98.97	92.91	98.29	96.77	98.91	98.97	97.47	98.59	98.23	98.45
CQ217_scaffolds																91.33	94.76	97.4	92.63	94.34			96.75
CQ218_scaffolds														95		91.33	94.76	97.4	92.63	94.34			96.75
CQ219_scaffolds														94.81	91.09	92.68	94.62	97.74	93	94.34			96.63
CQ21_scaffolds	98.77	94.91	98.01	97.91	99.13	98.46	98.73	96.71	100	100				94.81	91.09	92.68	94.62	97.74	93	94.34			96.5
CQ220_scaffolds														95.09		91.33	93.89	96.72	94.87	94.55	97.11		96.75
CQ221_scaffolds														94.81	91.09	92.68	94.62	97.74	93	94.34			96.5
CQ222_scaffolds
CQ223_scaffolds	98.77	94.91	98.01	97.91	99.13	98.46	98.73	96.71	100	100				95.55		94.08	94.14	97.4	93.06	95.16			95.63
CQ225_scaffolds
CQ226_scaffolds														94.81	91.09	92.68	94.62	97.74	93	94.34		100	99.88
CQ228_scaffolds														95.55		94.08	94.14	97.4	93.06	95.16			95.63
CQ22_scaffolds														95.55		94.08	94.14	97.4	93.06	95.16			95.63
CQ230_scaffolds														94.62	91.09	90.24	94.89	96.61	92.58	93.33		99.68	93.63
CQ231_scaffolds	97.74	90.06	98.29	99.62	99.56	98.46	98.73	93.9	99.29	100				94.72	91.09	92.68	94.62	97.74	93	94.34		100	100
CQ232_scaffolds														94.81	91.09	92.68	94.62	97.74	93	94.34			96.5
CQ233_scaffolds														95.55	90.81	92.68	94.74	97.74	93	94.34			93.88
CQ234_scaffolds														94.81	91.09	92.68	94.62	97.74	93	94.34			96.5
CQ23_scaffolds
CQ241_scaffolds
CQ242_scaffolds														94.81	91.09	92.68	94.62	97.74	93	94.34			96.5
CQ243_scaffolds	98.77	97.58	99.14	98.29	99.56	98.46	98.73	96.24	98.23	99.38				95.09		91.33	93.89	96.72	94.87	94.55	97.11		96.75
CQ245_scaffolds	98.56	98.16	98.86	99.62	99.56	98.46	98.73	93.43	98.58	98.14				95		91.33	93.93	96.72	94.83	94.55	97.11		96.63
CQ246_scaffolds														95.55		94.08	94.14	97.4	93.06	95.16			95.63
CQ247_scaffolds														94.81	91.09	92.68	94.62	97.74	93.04	94.34			96.5
CQ248_scaffolds														94.81	91.09	92.68		97.74	93	94.34			96.63
CQ249_scaffolds	98.56	92.08	98.86	99.43	99.56	98.46	98.73	93.9	98.58	98.14				94.81	91.09	92.68	94.62	97.74	93	94.34		100	100
CQ24_scaffolds														95.55		94.08	94.1	97.4	92.83	94.34			95.63
CQ250_scaffolds
CQ251_scaffolds														94.81	91.09	92.68	94.62	97.74	93	94.34			96.63
CQ252_scaffolds														94.81	91.09	92.68	94.62	97.74	93	94.34			96.5
CQ253_scaffolds														95		91.33	94.76	97.4	92.63	94.34
CQ254_scaffolds														94.81		92.68	94.62	97.74	93	94.34			96.63
CQ255_scaffolds														95		91.33	94.76	97.4	92.63	94.34			96.75
CQ256_scaffolds																92.52			93.87	94.55		100	93.63
CQ257_scaffolds
CQ258_scaffolds														94.81	91.09	92.68	94.62	97.74	93	94.34			96.63
CQ259_scaffolds
CQ25_scaffolds														94.81	91.09	92.68	94.62	97.74	93	94.34			96.5
CQ260_scaffolds
CQ261_scaffolds														95.55		94.08	94.14	97.4	93.06	95.16			95.63
CQ262_scaffolds	97.94		98.86	99.81	99.56	98.46	98.73	92.02	100	100
CQ263_scaffolds	98.35	98.16	98.58	99.62	99.56	98.46	98.73	93.43	98.58	98.14				94.81	91.09	92.68	94.62	97.74	93	94.34			96.63
CQ265_scaffolds														95.55		94.08	94.14	97.4	93.06	95.16			95.63
CQ26_scaffolds														95		91.33	93.93	96.72	94.87	94.55	97.11		96.75
CQ27_scaffolds														95		91.33	94.76	97.4	92.63	94.34			96.75
CQ28_scaffolds														95.55	90.81	92.68	94.74	97.74	93	94.34			93.88
CQ29_scaffolds	98.56	90.69	98.86
CQ2_scaffolds
CQ31_scaffolds														95.55		94.08	94.14	97.4	93.06	95.16			95.63
CQ32_scaffolds
CQ34_scaffolds														94.81	91.09	92.68	94.62	97.74	93	94.34			96.5
CQ36_scaffolds														95.55		94.08	94.14	97.4	93.06	95.16			95.63
CQ39_scaffolds	100	100	100	99.81	100	100	100	100	100	100
CQ3_scaffolds														94.81	91.09	92.68	94.62	97.77	92.98	94.34		100	100
CQ40_scaffolds														95.09		91.33		97.74	93	94.34			96.75
CQ43_scaffolds														95.46	91.09	92.68	94.62	97.74	93	94.34			93.88
CQ44_scaffolds														95.09		91.33	93.89	96.72	94.87	94.55	97.11		96.75
CQ45_scaffolds
CQ46_scaffolds														95		91.33	94.76	97.4	92.63	94.34			96.75
CQ47_scaffolds	98.77	94.91	98.01	97.91	99.13	98.46	98.73	96.71	100	100
CQ48_scaffolds														95.09		91.33	93.89	96.72	94.87	94.55	97.11		96.75
CQ49_scaffolds	97.94		98.58	99.81	99.56	98.46	98.73	92.96	98.58	98.14				95		91.33	93.93	96.72	94.87	94.55	97.11		96.75
CQ4_scaffolds														94.81	91.09	92.68	94.62	97.74	93	94.34			96.5
CQ50_scaffolds
CQ51_scaffolds														95.55		94.08	94.14	97.4	93.06	95.16			95.63
CQ52_scaffolds
CQ54_scaffolds
CQ56_scaffolds														95.09		91.33	93.89	96.72	94.87	94.55	97.11		96.75
CQ57_scaffolds
CQ58_scaffolds
CQ61_scaffolds														95.09		91.33	93.89	96.72	94.87	94.55	97.11		96.75
CQ62_scaffolds
CQ63_scaffolds														95.09		91.33	93.89	96.72	94.87	94.55	97.11		96.75
CQ64_scaffolds	97.94		98.86	99.81	99.56	98.46	98.73	92.96	100	100				94.81	91.09	92.68	94.62	97.74	93	94.34			96.5
CQ66_scaffolds														94.81	91.09	92.68	94.62	97.74	93	94.34			96.63
CQ67_scaffolds														94.81	91.09	92.68	94.62	97.74	93	94.34		100	100
CQ68_scaffolds														95		91.33	94.76	97.4	92.63	94.34			96.75
CQ69_scaffolds	97.94		98.86	99.81	99.56	98.46	98.73	92.96	100	99.69				95.55		94.08	94.1	97.74	92.96	94.34			95.63
CQ70_scaffolds
CQ71_scaffolds
CQ72_scaffolds														94.81	91.09	92.68	94.62	97.74	93	94.34			95.63
CQ73_scaffolds														95.09		91.33	93.89	96.61	94.87	94.55	97.11		96.75
CQ74_scaffolds
CQ75_scaffolds														95		91.33	94.76	97.4	92.63	94.34			96.75
CQ76_scaffolds	98.97	92.91	98.29	96.77	98.91	98.97	97.47	98.59	98.23	98.45
CQ77_scaffolds	98.56	98.16	98.86	99.62	99.56	98.46	98.73	93.43	98.58	98.14
CQ78_scaffolds														95		91.33	94.76	97.4	92.63	94.34			96.75
CQ79_scaffolds														95.27	92.53	93.8	94.3		93.12	94.34		99.68	94.88
CQ7_scaffolds														94.81	91.09	92.68		97.74	93	94.34		100	100
CQ80_scaffolds	97.74	90.06	98.29	99.43	99.56	98.46	98.73	93.9	99.29	100				94.81	91.09	92.68	94.62	97.74	93	94.34			96.5
CQ84_scaffolds														95.09		91.33	93.89	96.72	94.87	94.55	97.11		96.75
CQ85_scaffolds
CQ86_scaffolds														94.81	91.09	92.68	94.62	97.74	93	94.34			96.63
CQ87_scaffolds														95.09		91.33	93.89	96.72	94.87	94.55	97.11		96.75
CQ88_scaffolds														95.55		94.08	94.1	97.4	93.06	95.16		94.82	95.63
CQ89_scaffolds														95.09		91.33	93.89	96.72	94.87	94.55	97.11		96.75
CQ90_scaffolds														94.81	91.09	92.68	94.62	97.74	93	94.34			96.5
CQ91_scaffolds	97.74	90.06	98.86	99.62	99.56	98.46	98.73	92.96	99.64	100				94.81	91.09	92.68	94.62	97.74	93	94.34		100	100
CQ92_scaffolds	99.59	94.66	99.72	99.62	100	98.46	99.16	99.06	99.29	98.45				95		91.33	93.93	96.72	94.83	94.55	97.11
CQ93_scaffolds	97.94		98.86	99.81	99.56	98.46	98.73	92.02	100	100				94.81	91.09	92.68	94.62	97.74	93	94.34		100	100
CQ94_scaffolds														94.81	91.09	92.68	94.62	97.74	93	94.34			96.5
CQ97_scaffolds														94.81	91.09	92.68	94.62		93	94.34			96.5
CQ98_scaffolds
CQ99_scaffolds														94.81	91.09	92.68	94.62	97.74	93	94.34			96.5
CQ9_scaffolds														95.55		94.08	94.14	97.4	93.39	95.36			95.63

## Sheet: TableS3
Table S3 Pan-genomic analysis of plasmids pCW3 and pCP13 and the 195 C. perfringens isolates in this study.
Gene	group_1012	group_1025	group_10260	group_1031	group_1032	group_1033	group_1039	thiM	group_1043	group_1045	group_1047	group_1053	group_1056	group_1066	glpR_1	group_10748	group_1077	group_1078	group_1079	copA_1	group_1084	group_1089	group_1090	group_1092	group_1094	group_1098	group_1116	group_114	group_11541	group_11674	group_1196	group_1201	group_1205	group_1207	group_1208	group_1209	group_1210	group_1214	group_1217	group_1219	comB	group_1221	group_1227	group_1231	group_1233	group_1236	group_1240	group_1258	group_1259
pCP13	0	0	0	0	0	0	0	0	0	0	0	0	0	0	0	0	0	0	0	0	0	0	0	0	0	0	0	0	0	0	0	0	0	0	0	0	0	0	0	0	0	0	0	0	0	0	0	0	0
pCW3	0	0	0	0	0	0	0	0	0	0	0	0	0	0	0	0	0	0	0	0	0	0	0	0	0	0	0	0	0	0	0	0	0	0	0	0	0	0	0	0	0	0	0	0	0	0	0	0	0
CQ100_scaffolds	1	1	1	1	1	1	1	1	1	1	1	1	1	1	1	1	1	1	1	1	1	1	1	1	1	1	1	1	1	1	1	1	1	1	1	1	1	1	1	1	1	1	1	1	1	1	1	1	1
CQ101_scaffolds	1	1	1	1	1	1	1	1	1	1	1	1	1	1	1	1	1	1	1	1	1	1	1	1	1	1	1	1	1	1	1	1	1	1	1	1	1	1	1	1	1	1	1	1	1	1	1	1	1
CQ102_scaffolds	1	1	1	1	1	1	1	1	1	1	1	1	1	1	1	1	1	1	1	1	1	1	1	1	1	1	1	1	1	1	1	1	1	1	1	1	1	1	1	1	1	1	1	1	1	1	1	1	1
CQ103_scaffolds	1	1	1	1	1	1	1	1	1	1	1	1	1	1	1	1	1	1	1	1	1	1	1	1	1	1	1	1	1	1	1	1	1	1	1	1	1	1	1	1	1	1	1	1	1	1	1	1	1
CQ104_scaffolds	1	1	1	1	1	1	1	1	1	1	1	1	1	1	1	1	1	1	1	1	1	1	1	1	1	1	1	1	1	1	1	1	1	1	1	1	1	1	1	1	1	1	1	1	1	1	1	1	1
CQ105_scaffolds	1	1	1	1	1	1	1	1	1	1	1	1	1	1	1	1	1	1	1	1	1	1	1	1	1	1	1	1	1	1	1	1	1	1	1	1	1	1	1	1	1	1	1	1	1	1	1	1	1
CQ106_scaffolds	1	1	1	1	1	1	1	1	1	1	1	1	1	1	1	1	1	1	1	1	1	1	1	1	1	1	1	1	1	1	1	1	1	1	1	1	1	1	1	1	1	1	1	1	1	1	1	1	1
CQ107_scaffolds	1	1	1	1	1	1	1	1	1	1	1	1	1	1	1	1	1	1	1	1	1	1	1	1	1	1	1	1	1	1	1	1	1	1	1	1	1	1	1	1	1	1	1	1	1	1	1	1	1
CQ108_scaffolds	1	1	1	1	1	1	1	1	1	1	1	1	1	1	1	1	1	1	1	1	1	1	1	1	1	1	1	1	1	1	1	1	1	1	1	1	1	1	1	1	1	1	1	1	1	1	1	1	1
CQ109_scaffolds	1	1	1	1	1	1	1	1	1	1	1	1	1	1	1	1	1	1	1	1	1	1	1	1	1	1	1	1	1	1	1	1	1	1	1	1	1	1	1	1	1	1	1	1	1	1	1	1	1
CQ110_scaffolds	1	1	1	1	1	1	1	1	1	1	1	1	1	1	1	1	1	1	1	1	1	1	1	1	1	1	1	1	1	1	1	1	1	1	1	1	1	1	1	1	1	1	1	1	1	1	1	1	1
CQ111_scaffolds	1	1	1	1	1	1	1	1	1	1	1	1	1	1	1	1	1	1	1	1	1	1	1	1	1	1	1	1	1	1	1	1	1	1	1	1	1	1	1	1	1	1	1	1	1	1	1	1	1
CQ112_scaffolds	1	1	1	1	1	1	1	1	1	1	1	1	1	1	1	1	1	1	1	1	1	1	1	1	1	1	1	1	1	1	1	1	1	1	1	1	1	1	1	1	1	1	1	1	1	1	1	1	1
CQ113_scaffolds	1	1	1	1	1	1	1	1	1	1	1	1	1	1	1	1	1	1	1	1	1	1	1	1	1	1	1	1	1	1	1	1	1	1	1	1	1	1	1	1	1	1	1	1	1	1	1	1	1
CQ114_scaffolds	1	1	1	1	1	1	1	1	1	1	1	1	1	1	1	1	1	1	1	1	1	1	1	1	1	1	1	1	1	1	1	1	1	1	1	1	1	1	1	1	1	1	1	1	1	1	1	1	1
CQ115_scaffolds	1	1	1	1	1	1	1	1	1	1	1	1	1	1	1	1	1	1	1	1	1	1	1	1	1	1	1	1	1	1	1	1	1	1	1	1	1	1	1	1	1	1	1	1	1	1	1	1	1
CQ116_scaffolds	1	1	1	1	1	1	1	1	1	1	1	1	1	1	1	1	1	1	1	1	1	1	1	1	1	1	1	1	1	1	1	1	1	1	1	1	1	1	1	1	1	1	1	1	1	1	1	1	1
CQ117_scaffolds	1	1	1	1	1	1	1	1	1	1	1	1	1	1	1	1	1	1	1	1	1	1	1	1	1	1	1	1	1	1	1	1	1	1	1	1	1	1	1	1	1	1	1	1	1	1	1	1	1
CQ118_scaffolds	1	1	1	1	1	1	1	1	1	1	1	1	1	1	1	1	1	1	1	1	1	1	1	1	1	1	1	1	1	1	1	1	1	1	1	1	1	1	1	1	1	1	1	1	1	1	1	1	1
CQ119_scaffolds	1	1	1	1	1	1	1	1	1	1	1	1	1	1	1	1	1	1	1	1	1	1	1	1	1	1	1	1	1	1	1	1	1	1	1	1	1	1	1	1	1	1	1	1	1	1	1	1	1
CQ11_scaffolds	1	1	1	1	1	1	1	1	1	1	1	1	1	1	1	1	1	1	1	1	1	1	1	1	1	1	1	1	1	1	1	1	1	1	1	1	1	1	1	1	1	1	1	1	1	1	1	1	1
CQ121_scaffolds	1	1	1	1	1	1	1	1	1	1	1	1	1	1	1	1	1	1	1	1	1	1	1	1	1	1	1	1	1	1	1	1	1	1	1	1	1	1	1	1	1	1	1	1	1	1	1	1	1
CQ122_scaffolds	1	1	1	1	1	1	1	1	1	1	1	1	1	1	1	1	1	1	1	1	1	1	1	1	1	1	1	1	1	1	1	1	1	1	1	1	1	1	1	1	1	1	1	1	1	1	1	1	1
CQ123_scaffolds	1	1	1	1	1	1	1	1	1	1	1	1	1	1	1	1	1	1	1	1	1	1	1	1	1	1	1	1	1	1	1	1	1	1	1	1	1	1	1	1	1	1	1	1	1	1	1	1	1
CQ124_scaffolds	1	1	1	1	1	1	1	1	1	1	1	1	1	1	1	1	1	1	1	1	1	1	1	1	1	1	1	1	1	1	1	1	1	1	1	1	1	1	1	1	1	1	1	1	1	1	1	1	1
CQ125_scaffolds	1	1	1	1	1	1	1	1	1	1	1	1	1	1	1	1	1	1	1	1	1	1	1	1	1	1	1	1	1	1	1	1	1	1	1	1	1	1	1	1	1	1	1	1	1	1	1	1	1
CQ127_scaffolds	1	1	1	1	1	1	1	1	1	1	1	1	1	1	1	1	1	1	1	1	1	1	1	1	1	1	1	1	1	1	1	1	1	1	1	1	1	1	1	1	1	1	1	1	1	1	1	1	1
CQ128_scaffolds	1	1	1	1	1	1	1	1	1	1	1	1	1	1	1	1	1	1	1	1	1	1	1	1	1	1	1	1	1	1	1	1	1	1	1	1	1	1	1	1	1	1	1	1	1	1	1	1	1
CQ129_scaffolds	1	1	1	1	1	1	1	1	1	1	1	1	1	1	1	1	1	1	1	1	1	1	1	1	1	1	1	1	1	1	1	1	1	1	1	1	1	1	1	1	1	1	1	1	1	1	1	1	1
CQ130_scaffolds	1	1	1	1	1	1	1	1	1	1	1	1	1	1	1	1	1	1	1	1	1	1	1	1	1	1	1	1	1	1	1	1	1	1	1	1	1	1	1	1	1	1	1	1	1	1	1	1	1
CQ131_scaffolds	1	1	1	1	1	1	1	1	1	1	1	1	1	1	1	1	1	1	1	1	1	1	1	1	1	1	1	1	1	1	1	1	1	1	1	1	1	1	1	1	1	1	1	1	1	1	1	1	1
CQ132_scaffolds	1	1	1	1	1	1	1	1	1	1	1	1	1	1	1	1	1	1	1	1	1	1	1	1	1	1	1	1	1	1	1	1	1	1	1	1	1	1	1	1	1	1	1	1	1	1	1	1	1
CQ133_scaffolds	1	1	1	1	1	1	1	1	1	1	1	1	1	1	1	1	1	1	1	1	1	1	1	1	1	1	1	1	1	1	1	1	1	1	1	1	1	1	1	1	1	1	1	1	1	1	1	1	1
CQ13_scaffolds	1	1	1	1	1	1	1	1	1	1	1	1	1	1	1	1	1	1	1	1	1	1	1	1	1	1	1	1	1	1	1	1	1	1	1	1	1	1	1	1	1	1	1	1	1	1	1	1	1
CQ141_scaffolds	1	1	1	1	1	1	1	1	1	1	1	1	1	1	1	1	1	1	1	1	1	1	1	1	1	1	1	1	1	1	1	1	1	1	1	1	1	1	1	1	1	1	1	1	1	1	1	1	1
CQ142_scaffolds	1	1	1	1	1	1	1	1	1	1	1	1	1	1	1	1	1	1	1	1	1	1	1	1	1	1	1	1	1	1	1	1	1	1	1	1	1	1	1	1	1	1	1	1	1	1	1	1	1
CQ143_scaffolds	1	1	1	1	1	1	1	1	1	1	1	1	1	1	1	1	1	1	1	1	1	1	1	1	1	1	1	1	1	1	1	1	1	1	1	1	1	1	1	1	1	1	1	1	1	1	1	1	1
CQ144_scaffolds	1	1	1	1	1	1	1	1	1	1	1	1	1	1	1	1	1	1	1	1	1	1	1	1	1	1	1	1	1	1	1	1	1	1	1	1	1	1	1	1	1	1	1	1	1	1	1	1	1
CQ145_scaffolds	1	1	1	1	1	1	1	1	1	1	1	1	1	1	1	1	1	1	1	1	1	1	1	1	1	1	1	1	1	1	1	1	1	1	1	1	1	1	1	1	1	1	1	1	1	1	1	1	1
CQ146_scaffolds	1	1	1	1	1	1	1	1	1	1	1	1	1	1	1	1	1	1	1	1	1	1	1	1	1	1	1	1	1	1	1	1	1	1	1	1	1	1	1	1	1	1	1	1	1	1	1	1	1
CQ147_scaffolds	1	1	1	1	1	1	1	1	1	1	1	1	1	1	1	1	1	1	1	1	1	1	1	1	1	1	1	1	1	1	1	1	1	1	1	1	1	1	1	1	1	1	1	1	1	1	1	1	1
CQ148_scaffolds	1	1	1	1	1	1	1	1	1	1	1	1	1	1	1	1	1	1	1	1	1	1	1	1	1	1	1	1	1	1	1	1	1	1	1	1	1	1	1	1	1	1	1	1	1	1	1	1	1
CQ14_scaffolds	1	1	1	1	1	1	1	1	1	1	1	1	1	1	1	1	1	1	1	1	1	1	1	1	1	1	1	1	1	1	1	1	1	1	1	1	1	1	1	1	1	1	1	1	1	1	1	1	1
CQ15_scaffolds	1	1	1	1	1	1	1	1	1	1	1	1	1	1	1	1	1	1	1	1	1	1	1	1	1	1	1	1	1	1	1	1	1	1	1	1	1	1	1	1	1	1	1	1	1	1	1	1	1
CQ160_scaffolds	1	1	1	1	1	1	1	1	1	1	1	1	1	1	1	1	1	1	1	1	1	1	1	1	1	1	1	1	1	1	1	1	1	1	1	1	1	1	1	1	1	1	1	1	1	1	1	1	1
CQ161_scaffolds	1	1	1	1	1	1	1	1	1	1	1	1	1	1	1	1	1	1	1	1	1	1	1	1	1	1	1	1	1	1	1	1	1	1	1	1	1	1	1	1	1	1	1	1	1	1	1	1	1
CQ162_scaffolds	1	1	1	1	1	1	1	1	1	1	1	1	1	1	1	1	1	1	1	1	1	1	1	1	1	1	1	1	1	1	1	1	1	1	1	1	1	1	1	1	1	1	1	1	1	1	1	1	1
CQ163_scaffolds	1	1	1	1	1	1	1	1	1	1	1	1	1	1	1	1	1	1	1	1	1	1	1	1	1	1	1	1	1	1	1	1	1	1	1	1	1	1	1	1	1	1	1	1	1	1	1	1	1
CQ164_scaffolds	1	1	1	1	1	1	1	1	1	1	1	1	1	1	1	1	1	1	1	1	1	1	1	1	1	1	1	1	1	1	1	1	1	1	1	1	1	1	1	1	1	1	1	1	1	1	1	1	1
CQ165_scaffolds	1	1	1	1	1	1	1	1	1	1	1	1	1	1	1	1	1	1	1	1	1	1	1	1	1	1	1	1	1	1	1	1	1	1	1	1	1	1	1	1	1	1	1	1	1	1	1	1	1
CQ166_scaffolds	1	1	1	1	1	1	1	1	1	1	1	1	1	1	1	1	1	1	1	1	1	1	1	1	1	1	1	1	1	1	1	1	1	1	1	1	1	1	1	1	1	1	1	1	1	1	1	1	1
CQ167_scaffolds	1	1	1	1	1	1	1	1	1	1	1	1	1	1	1	1	1	1	1	1	1	1	1	1	1	1	1	1	1	1	1	1	1	1	1	1	1	1	1	1	1	1	1	1	1	1	1	1	1
CQ168_scaffolds	1	1	1	1	1	1	1	1	1	1	1	1	1	1	1	1	1	1	1	1	1	1	1	1	1	1	1	1	1	1	1	1	1	1	1	1	1	1	1	1	1	1	1	1	1	1	1	1	1
CQ169_scaffolds	1	1	1	1	1	1	1	1	1	1	1	1	1	1	1	1	1	1	1	1	1	1	1	1	1	1	1	1	1	1	1	1	1	1	1	1	1	1	1	1	1	1	1	1	1	1	1	1	1
CQ170_scaffolds	1	1	1	1	1	1	1	1	1	1	1	1	1	1	1	1	1	1	1	1	1	1	1	1	1	1	1	1	1	1	1	1	1	1	1	1	1	1	1	1	1	1	1	1	1	1	1	1	1
CQ171_scaffolds	1	1	1	1	1	1	1	1	1	1	1	1	1	1	1	1	1	1	1	1	1	1	1	1	1	1	1	1	1	1	1	1	1	1	1	1	1	1	1	1	1	1	1	1	1	1	1	1	1
CQ172_scaffolds	1	1	1	1	1	1	1	1	1	1	1	1	1	1	1	1	1	1	1	1	1	1	1	1	1	1	1	1	1	1	1	1	1	1	1	1	1	1	1	1	1	1	1	1	1	1	1	1	1
CQ173_scaffolds	1	1	1	1	1	1	1	1	1	1	1	1	1	1	1	1	1	1	1	1	1	1	1	1	1	1	1	1	1	1	1	1	1	1	1	1	1	1	1	1	1	1	1	1	1	1	1	1	1
CQ174_scaffolds	1	1	1	1	1	1	1	1	1	1	1	1	1	1	1	1	1	1	1	1	1	1	1	1	1	1	1	1	1	1	1	1	1	1	1	1	1	1	1	1	1	1	1	1	1	1	1	1	1
CQ175_scaffolds	1	1	1	1	1	1	1	1	1	1	1	1	1	1	1	1	1	1	1	1	1	1	1	1	1	1	1	1	1	1	1	1	1	1	1	1	1	1	1	1	1	1	1	1	1	1	1	1	1
CQ176_scaffolds	1	1	1	1	1	1	1	1	1	1	1	1	1	1	1	1	1	1	1	1	1	1	1	1	1	1	1	1	1	1	1	1	1	1	1	1	1	1	1	1	1	1	1	1	1	1	1	1	1
CQ177_scaffolds	1	1	1	1	1	1	1	1	1	1	1	1	1	1	1	1	1	1	1	1	1	1	1	1	1	1	1	1	1	1	1	1	1	1	1	1	1	1	1	1	1	1	1	1	1	1	1	1	1
CQ178_scaffolds	1	1	1	1	1	1	1	1	1	1	1	1	1	1	1	1	1	1	1	1	1	1	1	1	1	1	1	1	1	1	1	1	1	1	1	1	1	1	1	1	1	1	1	1	1	1	1	1	1
CQ179_scaffolds	1	1	1	1	1	1	1	1	1	1	1	1	1	1	1	1	1	1	1	1	1	1	1	1	1	1	1	1	1	1	1	1	1	1	1	1	1	1	1	1	1	1	1	1	1	1	1	1	1
CQ17_scaffolds	1	1	1	1	1	1	1	1	1	1	1	1	1	1	1	1	1	1	1	1	1	1	1	1	1	1	1	1	1	1	1	1	1	1	1	1	1	1	1	1	1	1	1	1	1	1	1	1	1
CQ180_scaffolds	1	1	1	1	1	1	1	1	1	1	1	1	1	1	1	1	1	1	1	1	1	1	1	1	1	1	1	1	1	1	1	1	1	1	1	1	1	1	1	1	1	1	1	1	1	1	1	1	1
CQ181_scaffolds	1	1	1	1	1	1	1	1	1	1	1	1	1	1	1	1	1	1	1	1	1	1	1	1	1	1	1	1	1	1	1	1	1	1	1	1	1	1	1	1	1	1	1	1	1	1	1	1	1
CQ182_scaffolds	1	1	1	1	1	1	1	1	1	1	1	1	1	1	1	1	1	1	1	1	1	1	1	1	1	1	1	1	1	1	1	1	1	1	1	1	1	1	1	1	1	1	1	1	1	1	1	1	1
CQ183_scaffolds	1	1	1	1	1	1	1	1	1	1	1	1	1	1	1	1	1	1	1	1	1	1	1	1	1	1	1	1	1	1	1	1	1	1	1	1	1	1	1	1	1	1	1	1	1	1	1	1	1
CQ185_scaffolds	1	1	1	1	1	1	1	1	1	1	1	1	1	1	1	1	1	1	1	1	1	1	1	1	1	1	1	1	1	1	1	1	1	1	1	1	1	1	1	1	1	1	1	1	1	1	1	1	1
CQ186_scaffolds	1	1	1	1	1	1	1	1	1	1	1	1	1	1	1	1	1	1	1	1	1	1	1	1	1	1	1	1	1	1	1	1	1	1	1	1	1	1	1	1	1	1	1	1	1	1	1	1	1
CQ187_scaffolds	1	1	1	1	1	1	1	1	1	1	1	1	1	1	1	1	1	1	1	1	1	1	1	1	1	1	1	1	1	1	1	1	1	1	1	1	1	1	1	1	1	1	1	1	1	1	1	1	1
CQ188_scaffolds	1	1	1	1	1	1	1	1	1	1	1	1	1	1	1	1	1	1	1	1	1	1	1	1	1	1	1	1	1	1	1	1	1	1	1	1	1	1	1	1	1	1	1	1	1	1	1	1	1
CQ18_scaffolds	1	1	1	1	1	1	1	1	1	1	1	1	1	1	1	1	1	1	1	1	1	1	1	1	1	1	1	1	1	1	1	1	1	1	1	1	1	1	1	1	1	1	1	1	1	1	1	1	1
CQ19_scaffolds	1	1	1	1	1	1	1	1	1	1	1	1	1	1	1	1	1	1	1	1	1	1	1	1	1	1	1	1	1	1	1	1	1	1	1	1	1	1	1	1	1	1	1	1	1	1	1	1	1
CQ1_scaffolds	1	1	1	1	1	1	1	1	1	1	1	1	1	1	1	1	1	1	1	1	1	1	1	1	1	1	1	1	1	1	1	1	1	1	1	1	1	1	1	1	1	1	1	1	1	1	1	1	1
CQ202_scaffolds	1	1	1	1	1	1	1	1	1	1	1	1	1	1	1	1	1	1	1	1	1	1	1	1	1	1	1	1	1	1	1	1	1	1	1	1	1	1	1	1	1	1	1	1	1	1	1	1	1
CQ203_scaffolds	1	1	1	1	1	1	1	1	1	1	1	1	1	1	1	1	1	1	1	1	1	1	1	1	1	1	1	1	1	1	1	1	1	1	1	1	1	1	1	1	1	1	1	1	1	1	1	1	1
CQ204_scaffolds	1	1	1	1	1	1	1	1	1	1	1	1	1	1	1	1	1	1	1	1	1	1	1	1	1	1	1	1	1	1	1	1	1	1	1	1	1	1	1	1	1	1	1	1	1	1	1	1	1
CQ205_scaffolds	1	1	1	1	1	1	1	1	1	1	1	1	1	1	1	1	1	1	1	1	1	1	1	1	1	1	1	1	1	1	1	1	1	1	1	1	1	1	1	1	1	1	1	1	1	1	1	1	1
CQ206_scaffolds	1	1	1	1	1	1	1	1	1	1	1	1	1	1	1	1	1	1	1	1	1	1	1	1	1	1	1	1	1	1	1	1	1	1	1	1	1	1	1	1	1	1	1	1	1	1	1	1	1
CQ207_scaffolds	1	1	1	1	1	1	1	1	1	1	1	1	1	1	1	1	1	1	1	1	1	1	1	1	1	1	1	1	1	1	1	1	1	1	1	1	1	1	1	1	1	1	1	1	1	1	1	1	1
CQ208_scaffolds	1	1	1	1	1	1	1	1	1	1	1	1	1	1	1	1	1	1	1	1	1	1	1	1	1	1	1	1	1	1	1	1	1	1	1	1	1	1	1	1	1	1	1	1	1	1	1	1	1
CQ20_scaffolds	1	1	1	1	1	1	1	1	1	1	1	1	1	1	1	1	1	1	1	1	1	1	1	1	1	1	1	1	1	1	1	1	1	1	1	1	1	1	1	1	1	1	1	1	1	1	1	1	1
CQ210_scaffolds	1	1	1	1	1	1	1	1	1	1	1	1	1	1	1	1	1	1	1	1	1	1	1	1	1	1	1	1	1	1	1	1	1	1	1	1	1	1	1	1	1	1	1	1	1	1	1	1	1
CQ211_scaffolds	1	1	1	1	1	1	1	1	1	1	1	1	1	1	1	1	1	1	1	1	1	1	1	1	1	1	1	1	1	1	1	1	1	1	1	1	1	1	1	1	1	1	1	1	1	1	1	1	1
CQ212_scaffolds	1	1	1	1	1	1	1	1	1	1	1	1	1	1	1	1	1	1	1	1	1	1	1	1	1	1	1	1	1	1	1	1	1	1	1	1	1	1	1	1	1	1	1	1	1	1	1	1	1
CQ213_scaffolds	1	1	1	1	1	1	1	1	1	1	1	1	1	1	1	1	1	1	1	1	1	1	1	1	1	1	1	1	1	1	1	1	1	1	1	1	1	1	1	1	1	1	1	1	1	1	1	1	1
CQ214_scaffolds	1	1	1	1	1	1	1	1	1	1	1	1	1	1	1	1	1	1	1	1	1	1	1	1	1	1	1	1	1	1	1	1	1	1	1	1	1	1	1	1	1	1	1	1	1	1	1	1	1
CQ216_scaffolds	1	1	1	1	1	1	1	1	1	1	1	1	1	1	1	1	1	1	1	1	1	1	1	1	1	1	1	1	1	1	1	1	1	1	1	1	1	1	1	1	1	1	1	1	1	1	1	1	1
CQ217_scaffolds	1	1	1	1	1	1	1	1	1	1	1	1	1	1	1	1	1	1	1	1	1	1	1	1	1	1	1	1	1	1	1	1	1	1	1	1	1	1	1	1	1	1	1	1	1	1	1	1	1
CQ218_scaffolds	1	1	1	1	1	1	1	1	1	1	1	1	1	1	1	1	1	1	1	1	1	1	1	1	1	1	1	1	1	1	1	1	1	1	1	1	1	1	1	1	1	1	1	1	1	1	1	1	1
CQ219_scaffolds	1	1	1	1	1	1	1	1	1	1	1	1	1	1	1	1	1	1	1	1	1	1	1	1	1	1	1	1	1	1	1	1	1	1	1	1	1	1	1	1	1	1	1	1	1	1	1	1	1
CQ21_scaffolds	1	1	1	1	1	1	1	1	1	1	1	1	1	1	1	1	1	1	1	1	1	1	1	1	1	1	1	1	1	1	1	1	1	1	1	1	1	1	1	1	1	1	1	1	1	1	1	1	1
CQ220_scaffolds	1	1	1	1	1	1	1	1	1	1	1	1	1	1	1	1	1	1	1	1	1	1	1	1	1	1	1	1	1	1	1	1	1	1	1	1	1	1	1	1	1	1	1	1	1	1	1	1	1
CQ221_scaffolds	1	1	1	1	1	1	1	1	1	1	1	1	1	1	1	1	1	1	1	1	1	1	1	1	1	1	1	1	1	1	1	1	1	1	1	1	1	1	1	1	1	1	1	1	1	1	1	1	1
CQ222_scaffolds	1	1	1	1	1	1	1	1	1	1	1	1	1	1	1	1	1	1	1	1	1	1	1	1	1	1	1	1	1	1	1	1	1	1	1	1	1	1	1	1	1	1	1	1	1	1	1	1	1
CQ223_scaffolds	1	1	1	1	1	1	1	1	1	1	1	1	1	1	1	1	1	1	1	1	1	1	1	1	1	1	1	1	1	1	1	1	1	1	1	1	1	1	1	1	1	1	1	1	1	1	1	1	1
CQ225_scaffolds	1	1	1	1	1	1	1	1	1	1	1	1	1	1	1	1	1	1	1	1	1	1	1	1	1	1	1	1	1	1	1	1	1	1	1	1	1	1	1	1	1	1	1	1	1	1	1	1	1
CQ226_scaffolds	1	1	1	1	1	1	1	1	1	1	1	1	1	1	1	1	1	1	1	1	1	1	1	1	1	1	1	1	1	1	1	1	1	1	1	1	1	1	1	1	1	1	1	1	1	1	1	1	1
CQ228_scaffolds	1	1	1	1	1	1	1	1	1	1	1	1	1	1	1	1	1	1	1	1	1	1	1	1	1	1	1	1	1	1	1	1	1	1	1	1	1	1	1	1	1	1	1	1	1	1	1	1	1
CQ22_scaffolds	1	1	1	1	1	1	1	1	1	1	1	1	1	1	1	1	1	1	1	1	1	1	1	1	1	1	1	1	1	1	1	1	1	1	1	1	1	1	1	1	1	1	1	1	1	1	1	1	1
CQ230_scaffolds	1	1	1	1	1	1	1	1	1	1	1	1	1	1	1	1	1	1	1	1	1	1	1	1	1	1	1	1	1	1	1	1	1	1	1	1	1	1	1	1	1	1	1	1	1	1	1	1	1
CQ231_scaffolds	1	1	1	1	1	1	1	1	1	1	1	1	1	1	1	1	1	1	1	1	1	1	1	1	1	1	1	1	1	1	1	1	1	1	1	1	1	1	1	1	1	1	1	1	1	1	1	1	1
CQ232_scaffolds	1	1	1	1	1	1	1	1	1	1	1	1	1	1	1	1	1	1	1	1	1	1	1	1	1	1	1	1	1	1	1	1	1	1	1	1	1	1	1	1	1	1	1	1	1	1	1	1	1
CQ233_scaffolds	1	1	1	1	1	1	1	1	1	1	1	1	1	1	1	1	1	1	1	1	1	1	1	1	1	1	1	1	1	1	1	1	1	1	1	1	1	1	1	1	1	1	1	1	1	1	1	1	1
CQ234_scaffolds	1	1	1	1	1	1	1	1	1	1	1	1	1	1	1	1	1	1	1	1	1	1	1	1	1	1	1	1	1	1	1	1	1	1	1	1	1	1	1	1	1	1	1	1	1	1	1	1	1
CQ23_scaffolds	1	1	1	1	1	1	1	1	1	1	1	1	1	1	1	1	1	1	1	1	1	1	1	1	1	1	1	1	1	1	1	1	1	1	1	1	1	1	1	1	1	1	1	1	1	1	1	1	1
CQ241_scaffolds	1	1	1	1	1	1	1	1	1	1	1	1	1	1	1	1	1	1	1	1	1	1	1	1	1	1	1	1	1	1	1	1	1	1	1	1	1	1	1	1	1	1	1	1	1	1	1	1	1
CQ242_scaffolds	1	1	1	1	1	1	1	1	1	1	1	1	1	1	1	1	1	1	1	1	1	1	1	1	1	1	1	1	1	1	1	1	1	1	1	1	1	1	1	1	1	1	1	1	1	1	1	1	1
CQ243_scaffolds	1	1	1	1	1	1	1	1	1	1	1	1	1	1	1	1	1	1	1	1	1	1	1	1	1	1	1	1	1	1	1	1	1	1	1	1	1	1	1	1	1	1	1	1	1	1	1	1	1
CQ245_scaffolds	1	1	1	1	1	1	1	1	1	1	1	1	1	1	1	1	1	1	1	1	1	1	1	1	1	1	1	1	1	1	1	1	1	1	1	1	1	1	1	1	1	1	1	1	1	1	1	1	1
CQ246_scaffolds	1	1	1	1	1	1	1	1	1	1	1	1	1	1	1	1	1	1	1	1	1	1	1	1	1	1	1	1	1	1	1	1	1	1	1	1	1	1	1	1	1	1	1	1	1	1	1	1	1
CQ247_scaffolds	1	1	1	1	1	1	1	1	1	1	1	1	1	1	1	1	1	1	1	1	1	1	1	1	1	1	1	1	1	1	1	1	1	1	1	1	1	1	1	1	1	1	1	1	1	1	1	1	1
CQ248_scaffolds	1	1	1	1	1	1	1	1	1	1	1	1	1	1	1	1	1	1	1	1	1	1	1	1	1	1	1	1	1	1	1	1	1	1	1	1	1	1	1	1	1	1	1	1	1	1	1	1	1
CQ249_scaffolds	1	1	1	1	1	1	1	1	1	1	1	1	1	1	1	1	1	1	1	1	1	1	1	1	1	1	1	1	1	1	1	1	1	1	1	1	1	1	1	1	1	1	1	1	1	1	1	1	1
CQ24_scaffolds	1	1	1	1	1	1	1	1	1	1	1	1	1	1	1	1	1	1	1	1	1	1	1	1	1	1	1	1	1	1	1	1	1	1	1	1	1	1	1	1	1	1	1	1	1	1	1	1	1
CQ250_scaffolds	1	1	1	1	1	1	1	1	1	1	1	1	1	1	1	1	1	1	1	1	1	1	1	1	1	1	1	1	1	1	1	1	1	1	1	1	1	1	1	1	1	1	1	1	1	1	1	1	1
CQ251_scaffolds	1	1	1	1	1	1	1	1	1	1	1	1	1	1	1	1	1	1	1	1	1	1	1	1	1	1	1	1	1	1	1	1	1	1	1	1	1	1	1	1	1	1	1	1	1	1	1	1	1
CQ252_scaffolds	1	1	1	1	1	1	1	1	1	1	1	1	1	1	1	1	1	1	1	1	1	1	1	1	1	1	1	1	1	1	1	1	1	1	1	1	1	1	1	1	1	1	1	1	1	1	1	1	1
CQ253_scaffolds	1	1	1	1	1	1	1	1	1	1	1	1	1	1	1	1	1	1	1	1	1	1	1	1	1	1	1	1	1	1	1	1	1	1	1	1	1	1	1	1	1	1	1	1	1	1	1	1	1
CQ254_scaffolds	1	1	1	1	1	1	1	1	1	1	1	1	1	1	1	1	1	1	1	1	1	1	1	1	1	1	1	1	1	1	1	1	1	1	1	1	1	1	1	1	1	1	1	1	1	1	1	1	1
CQ255_scaffolds	1	1	1	1	1	1	1	1	1	1	1	1	1	1	1	1	1	1	1	1	1	1	1	1	1	1	1	1	1	1	1	1	1	1	1	1	1	1	1	1	1	1	1	1	1	1	1	1	1
CQ256_scaffolds	1	1	1	1	1	1	1	1	1	1	1	1	1	1	1	1	1	1	1	1	1	1	1	1	1	1	1	1	1	1	1	1	1	1	1	1	1	1	1	1	1	1	1	1	1	1	1	1	1
CQ257_scaffolds	1	1	1	1	1	1	1	1	1	1	1	1	1	1	1	1	1	1	1	1	1	1	1	1	1	1	1	1	1	1	1	1	1	1	1	1	1	1	1	1	1	1	1	1	1	1	1	1	1
CQ258_scaffolds	1	1	1	1	1	1	1	1	1	1	1	1	1	1	1	1	1	1	1	1	1	1	1	1	1	1	1	1	1	1	1	1	1	1	1	1	1	1	1	1	1	1	1	1	1	1	1	1	1
CQ259_scaffolds	1	1	1	1	1	1	1	1	1	1	1	1	1	1	1	1	1	1	1	1	1	1	1	1	1	1	1	1	1	1	1	1	1	1	1	1	1	1	1	1	1	1	1	1	1	1	1	1	1
CQ25_scaffolds	1	1	1	1	1	1	1	1	1	1	1	1	1	1	1	1	1	1	1	1	1	1	1	1	1	1	1	1	1	1	1	1	1	1	1	1	1	1	1	1	1	1	1	1	1	1	1	1	1
CQ260_scaffolds	1	1	1	1	1	1	1	1	1	1	1	1	1	1	1	1	1	1	1	1	1	1	1	1	1	1	1	1	1	1	1	1	1	1	1	1	1	1	1	1	1	1	1	1	1	1	1	1	1
CQ261_scaffolds	1	1	1	1	1	1	1	1	1	1	1	1	1	1	1	1	1	1	1	1	1	1	1	1	1	1	1	1	1	1	1	1	1	1	1	1	1	1	1	1	1	1	1	1	1	1	1	1	1
CQ262_scaffolds	1	1	1	1	1	1	1	1	1	1	1	1	1	1	1	1	1	1	1	1	1	1	1	1	1	1	1	1	1	1	1	1	1	1	1	1	1	1	1	1	1	1	1	1	1	1	1	1	1
CQ263_scaffolds	1	1	1	1	1	1	1	1	1	1	1	1	1	1	1	1	1	1	1	1	1	1	1	1	1	1	1	1	1	1	1	1	1	1	1	1	1	1	1	1	1	1	1	1	1	1	1	1	1
CQ265_scaffolds	1	1	1	1	1	1	1	1	1	1	1	1	1	1	1	1	1	1	1	1	1	1	1	1	1	1	1	1	1	1	1	1	1	1	1	1	1	1	1	1	1	1	1	1	1	1	1	1	1
CQ26_scaffolds	1	1	1	1	1	1	1	1	1	1	1	1	1	1	1	1	1	1	1	1	1	1	1	1	1	1	1	1	1	1	1	1	1	1	1	1	1	1	1	1	1	1	1	1	1	1	1	1	1
CQ27_scaffolds	1	1	1	1	1	1	1	1	1	1	1	1	1	1	1	1	1	1	1	1	1	1	1	1	1	1	1	1	1	1	1	1	1	1	1	1	1	1	1	1	1	1	1	1	1	1	1	1	1
CQ28_scaffolds	1	1	1	1	1	1	1	1	1	1	1	1	1	1	1	1	1	1	1	1	1	1	1	1	1	1	1	1	1	1	1	1	1	1	1	1	1	1	1	1	1	1	1	1	1	1	1	1	1
CQ29_scaffolds	1	1	1	1	1	1	1	1	1	1	1	1	1	1	1	1	1	1	1	1	1	1	1	1	1	1	1	1	1	1	1	1	1	1	1	1	1	1	1	1	1	1	1	1	1	1	1	1	1
CQ2_scaffolds	1	1	1	1	1	1	1	1	1	1	1	1	1	1	1	1	1	1	1	1	1	1	1	1	1	1	1	1	1	1	1	1	1	1	1	1	1	1	1	1	1	1	1	1	1	1	1	1	1
CQ31_scaffolds	1	1	1	1	1	1	1	1	1	1	1	1	1	1	1	1	1	1	1	1	1	1	1	1	1	1	1	1	1	1	1	1	1	1	1	1	1	1	1	1	1	1	1	1	1	1	1	1	1
CQ32_scaffolds	1	1	1	1	1	1	1	1	1	1	1	1	1	1	1	1	1	1	1	1	1	1	1	1	1	1	1	1	1	1	1	1	1	1	1	1	1	1	1	1	1	1	1	1	1	1	1	1	1
CQ34_scaffolds	1	1	1	1	1	1	1	1	1	1	1	1	1	1	1	1	1	1	1	1	1	1	1	1	1	1	1	1	1	1	1	1	1	1	1	1	1	1	1	1	1	1	1	1	1	1	1	1	1
CQ36_scaffolds	1	1	1	1	1	1	1	1	1	1	1	1	1	1	1	1	1	1	1	1	1	1	1	1	1	1	1	1	1	1	1	1	1	1	1	1	1	1	1	1	1	1	1	1	1	1	1	1	1
CQ39_scaffolds	1	1	1	1	1	1	1	1	1	1	1	1	1	1	1	1	1	1	1	1	1	1	1	1	1	1	1	1	1	1	1	1	1	1	1	1	1	1	1	1	1	1	1	1	1	1	1	1	1
CQ3_scaffolds	1	1	1	1	1	1	1	1	1	1	1	1	1	1	1	1	1	1	1	1	1	1	1	1	1	1	1	1	1	1	1	1	1	1	1	1	1	1	1	1	1	1	1	1	1	1	1	1	1
CQ40_scaffolds	1	1	1	1	1	1	1	1	1	1	1	1	1	1	1	1	1	1	1	1	1	1	1	1	1	1	1	1	1	1	1	1	1	1	1	1	1	1	1	1	1	1	1	1	1	1	1	1	1
CQ43_scaffolds	1	1	1	1	1	1	1	1	1	1	1	1	1	1	1	1	1	1	1	1	1	1	1	1	1	1	1	1	1	1	1	1	1	1	1	1	1	1	1	1	1	1	1	1	1	1	1	1	1
CQ44_scaffolds	1	1	1	1	1	1	1	1	1	1	1	1	1	1	1	1	1	1	1	1	1	1	1	1	1	1	1	1	1	1	1	1	1	1	1	1	1	1	1	1	1	1	1	1	1	1	1	1	1
CQ45_scaffolds	1	1	1	1	1	1	1	1	1	1	1	1	1	1	1	1	1	1	1	1	1	1	1	1	1	1	1	1	1	1	1	1	1	1	1	1	1	1	1	1	1	1	1	1	1	1	1	1	1
CQ46_scaffolds	1	1	1	1	1	1	1	1	1	1	1	1	1	1	1	1	1	1	1	1	1	1	1	1	1	1	1	1	1	1	1	1	1	1	1	1	1	1	1	1	1	1	1	1	1	1	1	1	1
CQ47_scaffolds	1	1	1	1	1	1	1	1	1	1	1	1	1	1	1	1	1	1	1	1	1	1	1	1	1	1	1	1	1	1	1	1	1	1	1	1	1	1	1	1	1	1	1	1	1	1	1	1	1
CQ48_scaffolds	1	1	1	1	1	1	1	1	1	1	1	1	1	1	1	1	1	1	1	1	1	1	1	1	1	1	1	1	1	1	1	1	1	1	1	1	1	1	1	1	1	1	1	1	1	1	1	1	1
CQ49_scaffolds	1	1	1	1	1	1	1	1	1	1	1	1	1	1	1	1	1	1	1	1	1	1	1	1	1	1	1	1	1	1	1	1	1	1	1	1	1	1	1	1	1	1	1	1	1	1	1	1	1
CQ4_scaffolds	1	1	1	1	1	1	1	1	1	1	1	1	1	1	1	1	1	1	1	1	1	1	1	1	1	1	1	1	1	1	1	1	1	1	1	1	1	1	1	1	1	1	1	1	1	1	1	1	1
CQ50_scaffolds	1	1	1	1	1	1	1	1	1	1	1	1	1	1	1	1	1	1	1	1	1	1	1	1	1	1	1	1	1	1	1	1	1	1	1	1	1	1	1	1	1	1	1	1	1	1	1	1	1
CQ51_scaffolds	1	1	1	1	1	1	1	1	1	1	1	1	1	1	1	1	1	1	1	1	1	1	1	1	1	1	1	1	1	1	1	1	1	1	1	1	1	1	1	1	1	1	1	1	1	1	1	1	1
CQ52_scaffolds	1	1	1	1	1	1	1	1	1	1	1	1	1	1	1	1	1	1	1	1	1	1	1	1	1	1	1	1	1	1	1	1	1	1	1	1	1	1	1	1	1	1	1	1	1	1	1	1	1
CQ54_scaffolds	1	1	1	1	1	1	1	1	1	1	1	1	1	1	1	1	1	1	1	1	1	1	1	1	1	1	1	1	1	1	1	1	1	1	1	1	1	1	1	1	1	1	1	1	1	1	1	1	1
CQ56_scaffolds	1	1	1	1	1	1	1	1	1	1	1	1	1	1	1	1	1	1	1	1	1	1	1	1	1	1	1	1	1	1	1	1	1	1	1	1	1	1	1	1	1	1	1	1	1	1	1	1	1
CQ57_scaffolds	1	1	1	1	1	1	1	1	1	1	1	1	1	1	1	1	1	1	1	1	1	1	1	1	1	1	1	1	1	1	1	1	1	1	1	1	1	1	1	1	1	1	1	1	1	1	1	1	1
CQ58_scaffolds	1	1	1	1	1	1	1	1	1	1	1	1	1	1	1	1	1	1	1	1	1	1	1	1	1	1	1	1	1	1	1	1	1	1	1	1	1	1	1	1	1	1	1	1	1	1	1	1	1
CQ61_scaffolds	1	1	1	1	1	1	1	1	1	1	1	1	1	1	1	1	1	1	1	1	1	1	1	1	1	1	1	1	1	1	1	1	1	1	1	1	1	1	1	1	1	1	1	1	1	1	1	1	1
CQ62_scaffolds	1	1	1	1	1	1	1	1	1	1	1	1	1	1	1	1	1	1	1	1	1	1	1	1	1	1	1	1	1	1	1	1	1	1	1	1	1	1	1	1	1	1	1	1	1	1	1	1	1
CQ63_scaffolds	1	1	1	1	1	1	1	1	1	1	1	1	1	1	1	1	1	1	1	1	1	1	1	1	1	1	1	1	1	1	1	1	1	1	1	1	1	1	1	1	1	1	1	1	1	1	1	1	1
CQ64_scaffolds	1	1	1	1	1	1	1	1	1	1	1	1	1	1	1	1	1	1	1	1	1	1	1	1	1	1	1	1	1	1	1	1	1	1	1	1	1	1	1	1	1	1	1	1	1	1	1	1	1
CQ66_scaffolds	1	1	1	1	1	1	1	1	1	1	1	1	1	1	1	1	1	1	1	1	1	1	1	1	1	1	1	1	1	1	1	1	1	1	1	1	1	1	1	1	1	1	1	1	1	1	1	1	1
CQ67_scaffolds	1	1	1	1	1	1	1	1	1	1	1	1	1	1	1	1	1	1	1	1	1	1	1	1	1	1	1	1	1	1	1	1	1	1	1	1	1	1	1	1	1	1	1	1	1	1	1	1	1
CQ68_scaffolds	1	1	1	1	1	1	1	1	1	1	1	1	1	1	1	1	1	1	1	1	1	1	1	1	1	1	1	1	1	1	1	1	1	1	1	1	1	1	1	1	1	1	1	1	1	1	1	1	1
CQ69_scaffolds	1	1	1	1	1	1	1	1	1	1	1	1	1	1	1	1	1	1	1	1	1	1	1	1	1	1	1	1	1	1	1	1	1	1	1	1	1	1	1	1	1	1	1	1	1	1	1	1	1
CQ70_scaffolds	1	1	1	1	1	1	1	1	1	1	1	1	1	1	1	1	1	1	1	1	1	1	1	1	1	1	1	1	1	1	1	1	1	1	1	1	1	1	1	1	1	1	1	1	1	1	1	1	1
CQ71_scaffolds	1	1	1	1	1	1	1	1	1	1	1	1	1	1	1	1	1	1	1	1	1	1	1	1	1	1	1	1	1	1	1	1	1	1	1	1	1	1	1	1	1	1	1	1	1	1	1	1	1
CQ72_scaffolds	1	1	1	1	1	1	1	1	1	1	1	1	1	1	1	1	1	1	1	1	1	1	1	1	1	1	1	1	1	1	1	1	1	1	1	1	1	1	1	1	1	1	1	1	1	1	1	1	1
CQ73_scaffolds	1	1	1	1	1	1	1	1	1	1	1	1	1	1	1	1	1	1	1	1	1	1	1	1	1	1	1	1	1	1	1	1	1	1	1	1	1	1	1	1	1	1	1	1	1	1	1	1	1
CQ74_scaffolds	1	1	1	1	1	1	1	1	1	1	1	1	1	1	1	1	1	1	1	1	1	1	1	1	1	1	1	1	1	1	1	1	1	1	1	1	1	1	1	1	1	1	1	1	1	1	1	1	1
CQ75_scaffolds	1	1	1	1	1	1	1	1	1	1	1	1	1	1	1	1	1	1	1	1	1	1	1	1	1	1	1	1	1	1	1	1	1	1	1	1	1	1	1	1	1	1	1	1	1	1	1	1	1
CQ76_scaffolds	1	1	1	1	1	1	1	1	1	1	1	1	1	1	1	1	1	1	1	1	1	1	1	1	1	1	1	1	1	1	1	1	1	1	1	1	1	1	1	1	1	1	1	1	1	1	1	1	1
CQ77_scaffolds	1	1	1	1	1	1	1	1	1	1	1	1	1	1	1	1	1	1	1	1	1	1	1	1	1	1	1	1	1	1	1	1	1	1	1	1	1	1	1	1	1	1	1	1	1	1	1	1	1
CQ78_scaffolds	1	1	1	1	1	1	1	1	1	1	1	1	1	1	1	1	1	1	1	1	1	1	1	1	1	1	1	1	1	1	1	1	1	1	1	1	1	1	1	1	1	1	1	1	1	1	1	1	1
CQ79_scaffolds	1	1	1	1	1	1	1	1	1	1	1	1	1	1	1	1	1	1	1	1	1	1	1	1	1	1	1	1	1	1	1	1	1	1	1	1	1	1	1	1	1	1	1	1	1	1	1	1	1
CQ7_scaffolds	1	1	1	1	1	1	1	1	1	1	1	1	1	1	1	1	1	1	1	1	1	1	1	1	1	1	1	1	1	1	1	1	1	1	1	1	1	1	1	1	1	1	1	1	1	1	1	1	1
CQ80_scaffolds	1	1	1	1	1	1	1	1	1	1	1	1	1	1	1	1	1	1	1	1	1	1	1	1	1	1	1	1	1	1	1	1	1	1	1	1	1	1	1	1	1	1	1	1	1	1	1	1	1
CQ84_scaffolds	1	1	1	1	1	1	1	1	1	1	1	1	1	1	1	1	1	1	1	1	1	1	1	1	1	1	1	1	1	1	1	1	1	1	1	1	1	1	1	1	1	1	1	1	1	1	1	1	1
CQ85_scaffolds	1	1	1	1	1	1	1	1	1	1	1	1	1	1	1	1	1	1	1	1	1	1	1	1	1	1	1	1	1	1	1	1	1	1	1	1	1	1	1	1	1	1	1	1	1	1	1	1	1
CQ86_scaffolds	1	1	1	1	1	1	1	1	1	1	1	1	1	1	1	1	1	1	1	1	1	1	1	1	1	1	1	1	1	1	1	1	1	1	1	1	1	1	1	1	1	1	1	1	1	1	1	1	1
CQ87_scaffolds	1	1	1	1	1	1	1	1	1	1	1	1	1	1	1	1	1	1	1	1	1	1	1	1	1	1	1	1	1	1	1	1	1	1	1	1	1	1	1	1	1	1	1	1	1	1	1	1	1
CQ88_scaffolds	1	1	1	1	1	1	1	1	1	1	1	1	1	1	1	1	1	1	1	1	1	1	1	1	1	1	1	1	1	1	1	1	1	1	1	1	1	1	1	1	1	1	1	1	1	1	1	1	1
CQ89_scaffolds	1	1	1	1	1	1	1	1	1	1	1	1	1	1	1	1	1	1	1	1	1	1	1	1	1	1	1	1	1	1	1	1	1	1	1	1	1	1	1	1	1	1	1	1	1	1	1	1	1
CQ90_scaffolds	1	1	1	1	1	1	1	1	1	1	1	1	1	1	1	1	1	1	1	1	1	1	1	1	1	1	1	1	1	1	1	1	1	1	1	1	1	1	1	1	1	1	1	1	1	1	1	1	1
CQ91_scaffolds	1	1	1	1	1	1	1	1	1	1	1	1	1	1	1	1	1	1	1	1	1	1	1	1	1	1	1	1	1	1	1	1	1	1	1	1	1	1	1	1	1	1	1	1	1	1	1	1	1
CQ92_scaffolds	1	1	1	1	1	1	1	1	1	1	1	1	1	1	1	1	1	1	1	1	1	1	1	1	1	1	1	1	1	1	1	1	1	1	1	1	1	1	1	1	1	1	1	1	1	1	1	1	1
CQ93_scaffolds	1	1	1	1	1	1	1	1	1	1	1	1	1	1	1	1	1	1	1	1	1	1	1	1	1	1	1	1	1	1	1	1	1	1	1	1	1	1	1	1	1	1	1	1	1	1	1	1	1
CQ94_scaffolds	1	1	1	1	1	1	1	1	1	1	1	1	1	1	1	1	1	1	1	1	1	1	1	1	1	1	1	1	1	1	1	1	1	1	1	1	1	1	1	1	1	1	1	1	1	1	1	1	1
CQ97_scaffolds	1	1	1	1	1	1	1	1	1	1	1	1	1	1	1	1	1	1	1	1	1	1	1	1	1	1	1	1	1	1	1	1	1	1	1	1	1	1	1	1	1	1	1	1	1	1	1	1	1
CQ98_scaffolds	1	1	1	1	1	1	1	1	1	1	1	1	1	1	1	1	1	1	1	1	1	1	1	1	1	1	1	1	1	1	1	1	1	1	1	1	1	1	1	1	1	1	1	1	1	1	1	1	1
CQ99_scaffolds	1	1	1	1	1	1	1	1	1	1	1	1	1	1	1	1	1	1	1	1	1	1	1	1	1	1	1	1	1	1	1	1	1	1	1	1	1	1	1	1	1	1	1	1	1	1	1	1	1
CQ9_scaffolds	1	1	1	1	1	1	1	1	1	1	1	1	1	1	1	1	1	1	1	1	1	1	1	1	1	1	1	1	1	1	1	1	1	1	1	1	1	1	1	1	1	1	1	1	1	1	1	1	1
[truncated: 5,000 more columns]

## Sheet: TableS4
Table S4 Top ten blast results of segment 1.
Species	Strain	Coverage	Identity	Accession
Novisyntrophococcus fermenticellae	JN500902	0.88	0.9772	CP076458.1
Ruminococcus torques	L2-14	0.88	0.9629	FP929055.1
Roseburia intestinalis	NB2A 31_NB	0.88	0.9607	CP097279.1
Coprococcus comes	DFI.3.84	0.87	0.976	CP143955.1
Christensenella minuta	DSM 22607	0.83	0.9758	CP029256.1
Enterococcus faecalis	SVR2281	0.87	0.9756	AP026718.1
Enterococcus faecalis	SVR2332	0.87	0.9756	AP026729.1
Enterococcus faecium	F0019EM0037	0.87	0.9754	CP131117.1
Blautia liquoris	LZLJ-3	0.87	0.9748	CP063304.1
Dorea longicatena	VE303-06	0.87	0.9643	CP094679.1

## Sheet: TableS5
Table S5 Source, toxin genes, and antibiotic resistance genes (ARGs) of C. perfringens strains in China.
Strain	Source	Animal	Region	tetA(P)	tetB(P)	tet(M)	tet(44)	lnu(P)	lnu(C)	erm(T)	erm(Q)	erm(G)	erm(B)	erm(A)	ant(6)-Ib	ant(6)-Ia	aac(6')-aph(2'')	fexA	cfr(B)	cfr(C)	optrA	plc	cpb	etx	cpe	netB	tpeL	becA/B	cpb2	cloSI	colA	pfoA	nagH	nagI	nagJ	nagK	nagL	nanH	nanI	nanJ
GCA_032249835.1_ASM3224983v1_genomic	GenBank	sheep	Gansu	1	1	0	0	0	0	0	0	0	0	0	0	0	0	0	0	0	0	1	0	1	1	0	0	0	0	1	1	1	1	1	1	1	0	1	1	1
GCA_032249845.1_ASM3224984v1_genomic	GenBank	sheep	Ningxia	1	0	0	0	0	0	0	0	0	0	0	0	0	0	0	0	0	0	1	0	1	0	0	0	0	0	1	1	1	1	1	1	1	0	1	1	1
GCA_032249875.1_ASM3224987v1_genomic	GenBank	sheep	Gansu	0	0	0	0	0	0	0	0	0	0	0	0	0	0	0	0	0	0	1	0	1	0	0	0	0	0	1	1	1	1	1	1	1	0	1	1	1
GCA_032249895.1_ASM3224989v1_genomic	GenBank	sheep	Gansu	0	0	0	0	0	0	0	0	0	0	0	0	0	0	0	0	0	0	1	0	1	0	0	0	0	0	1	1	1	1	1	1	1	0	1	1	1
GCA_032249935.1_ASM3224993v1_genomic	GenBank	sheep	Shannxi	1	1	0	0	0	0	0	0	0	0	0	0	0	0	0	0	0	0	1	0	1	0	0	0	0	0	1	1	1	1	1	1	1	0	1	1	1
GCA_032249955.1_ASM3224995v1_genomic	GenBank	sheep	Shannxi	1	1	0	0	0	0	0	0	0	0	0	0	0	0	0	0	0	0	1	0	1	0	0	0	0	0	1	1	1	1	1	1	1	0	1	1	1
GCA_032249975.1_ASM3224997v1_genomic	GenBank	sheep	Gansu	0	0	0	0	0	0	0	0	0	0	0	0	0	0	0	0	0	0	1	0	1	0	0	0	0	0	1	1	1	1	1	1	1	0	1	1	1
GCA_032249995.1_ASM3224999v1_genomic	GenBank	sheep	Gansu	0	0	0	0	0	0	0	0	0	0	0	0	0	0	0	0	0	0	1	0	1	0	0	0	0	0	1	1	1	1	1	1	1	0	1	1	1
GCA_032250015.1_ASM3225001v1_genomic	GenBank	sheep	Shannxi	1	0	0	0	0	0	0	0	0	0	0	0	0	0	0	0	0	0	1	0	1	0	0	0	0	0	1	1	1	1	1	1	1	0	1	1	1
GCA_032250035.1_ASM3225003v1_genomic	GenBank	sheep	Ningxia	0	0	0	0	0	0	0	0	0	0	0	0	0	0	0	0	0	0	1	0	1	0	0	0	0	0	1	1	1	1	1	1	1	0	1	1	1
GCA_032250055.1_ASM3225005v1_genomic	GenBank	sheep	Shannxi	0	1	0	0	0	0	0	0	0	0	0	0	0	0	0	0	0	0	1	0	1	0	0	0	0	0	1	1	1	1	1	1	1	0	1	1	1
GCA_032250075.1_ASM3225007v1_genomic	GenBank	sheep	Gansu	0	0	0	0	0	0	0	0	0	0	0	0	0	0	0	0	0	0	1	0	1	0	0	0	0	0	1	1	1	1	1	1	1	0	1	1	1
GCA_032250095.1_ASM3225009v1_genomic	GenBank	sheep	Shannxi	0	1	0	0	0	0	0	0	0	0	0	0	0	0	0	0	0	0	1	0	1	0	0	0	0	0	1	1	1	1	1	1	1	0	1	1	1
GCA_032250115.1_ASM3225011v1_genomic	GenBank	sheep	Gansu	0	0	0	0	0	0	0	0	0	0	0	0	0	0	0	0	0	0	1	0	0	0	0	0	0	0	1	1	1	1	1	1	1	0	1	1	1
GCA_032250155.1_ASM3225015v1_genomic	GenBank	sheep	Shannxi	1	1	0	0	0	0	0	0	0	0	0	0	0	0	0	0	0	0	1	0	0	0	0	0	1	0	1	1	1	1	1	1	1	1	1	1	1
GCA_032250175.1_ASM3225017v1_genomic	GenBank	sheep	Gansu	0	0	0	0	0	0	0	0	0	0	0	0	0	0	0	0	0	0	1	0	0	1	0	0	1	0	1	1	1	1	1	1	1	1	1	1	1
GCA_032250195.1_ASM3225019v1_genomic	GenBank	sheep	Gansu	0	0	0	0	0	0	0	0	0	0	0	0	0	0	0	0	0	0	1	0	0	0	0	0	1	0	1	1	1	1	1	1	1	1	1	1	1
GCA_032250265.1_ASM3225026v1_genomic	GenBank	sheep	Ningxia	0	0	0	0	0	0	0	0	0	0	0	0	0	0	0	0	0	0	1	0	0	0	0	0	0	0	1	1	0	1	1	1	0	1	1	1	1
GCA_034080225.1_ASM3408022v1_genomic	GenBank	pig	unknown	1	1	0	0	0	0	0	0	0	0	0	0	0	0	0	0	0	0	1	0	0	0	0	0	0	0	1	1	1	1	1	1	0	0	1	1	1
GCA_036321485.1_ASM3632148v1_genomic	GenBank	others	Shannxi	1	1	0	0	0	0	0	1	0	0	0	0	0	0	0	0	0	0	1	0	0	0	0	0	0	0	1	1	0	1	1	1	1	0	1	1	1
GCA_036347695.1_ASM3634769v1_genomic	GenBank	pig	Shannxi	0	0	0	0	0	0	0	0	0	0	0	0	0	0	0	0	0	0	1	0	0	0	0	0	0	0	1	1	1	1	1	1	1	0	1	1	1
GCA_036347775.1_ASM3634777v1_genomic	GenBank	human	Zhejiang	1	1	0	0	0	0	0	1	0	0	0	0	0	0	0	0	0	0	1	0	1	1	0	0	0	0	1	1	1	1	1	1	1	1	1	1	1
GCA_036864295.1_ASM3686429v1_genomic	GenBank	others	Hubei	1	1	0	0	0	0	0	0	0	0	0	0	0	0	0	0	0	0	1	1	0	0	0	1	0	0	1	1	1	1	1	1	0	0	1	1	1
GCF_003350945.1_ASM335094v1_genomic	GenBank	pig	Jiangxi	1	0	0	1	0	0	0	0	0	0	0	1	0	1	0	0	0	0	1	0	0	0	0	0	0	0	1	1	1	1	1	1	1	1	1	1	1
GCF_003475625.1_ASM347562v1_genomic	GenBank	human	Guangdong	1	1	0	0	0	0	0	0	0	0	0	0	0	0	0	0	0	0	1	1	0	0	0	1	0	0	1	1	1	1	1	1	1	1	1	1	1
GCF_011062465.1_ASM1106246v1_genomic	GenBank	chicken	unknown	1	1	0	0	0	0	0	0	0	0	0	0	0	0	0	0	0	0	1	0	0	0	0	0	0	0	1	1	0	1	1	1	1	1	1	1	1
GCF_011062475.1_ASM1106247v1_genomic	GenBank	sheep	unknown	0	0	0	0	0	0	0	0	0	0	0	0	0	0	0	0	0	0	1	1	0	0	0	0	0	0	1	1	1	1	1	1	0	1	1	1	1
GCF_011062525.1_ASM1106252v1_genomic	GenBank	pig	unknown	1	1	0	0	0	0	0	0	0	0	0	0	0	0	0	0	0	0	1	0	0	0	0	0	0	1	1	1	1	1	1	1	1	0	1	1	1
GCF_011062565.1_ASM1106256v1_genomic	GenBank	pig	unknown	1	1	0	0	0	0	0	0	0	0	0	0	0	0	0	0	0	0	1	1	1	0	0	1	0	0	1	1	1	1	1	1	1	1	1	1	1
GCF_011062585.1_ASM1106258v1_genomic	GenBank	sheep	unknown	0	0	0	0	0	0	0	0	0	0	0	0	0	0	0	0	0	0	1	0	0	0	0	0	0	0	1	1	1	1	1	1	1	0	1	1	1
GCF_011062605.1_ASM1106260v1_genomic	GenBank	chicken	unknown	0	1	0	0	0	0	0	0	0	0	0	0	0	0	0	0	0	0	1	0	1	1	0	0	0	0	1	1	1	1	1	1	1	1	1	1	1
GCF_011062615.1_ASM1106261v1_genomic	GenBank	pig	unknown	1	0	0	1	0	0	0	0	0	0	0	1	0	1	0	0	0	0	1	0	0	0	0	0	0	0	1	1	1	1	1	1	1	1	1	1	1
GCF_011062635.1_ASM1106263v1_genomic	GenBank	others	unknown	1	0	0	0	0	0	0	0	0	0	0	0	0	0	0	0	0	0	1	0	0	0	0	0	0	0	1	1	0	1	1	1	1	1	1	1	1
GCF_011062685.1_ASM1106268v1_genomic	GenBank	sheep	unknown	0	0	0	0	0	0	0	0	0	0	0	0	0	0	0	0	0	0	1	0	0	0	0	0	0	0	1	1	1	1	1	1	1	0	1	1	1
GCF_011062695.1_ASM1106269v1_genomic	GenBank	others	unknown	1	1	0	0	1	0	0	1	0	0	0	0	0	1	0	0	0	0	1	0	0	0	0	0	0	0	1	1	1	1	1	1	1	1	1	1	1
GCF_011062735.1_ASM1106273v1_genomic	GenBank	sheep	unknown	0	0	0	0	0	0	0	0	0	0	0	0	0	0	0	0	0	0	1	0	0	0	0	0	0	0	1	1	1	1	1	1	1	0	1	1	1
GCF_011062745.1_ASM1106274v1_genomic	GenBank	pig	unknown	1	1	0	0	0	0	0	0	0	0	0	0	0	0	0	0	0	0	1	0	0	0	0	0	0	0	1	1	1	1	1	1	1	0	1	1	1
GCF_011062775.1_ASM1106277v1_genomic	GenBank	pig	unknown	1	1	0	0	0	0	0	0	0	0	0	0	0	0	0	0	0	0	1	0	0	0	0	0	0	0	1	1	0	1	1	1	1	1	1	1	1
GCF_011062805.1_ASM1106280v1_genomic	GenBank	others	unknown	1	0	0	0	0	0	0	0	0	0	0	0	0	0	0	0	0	0	1	0	0	0	0	0	0	0	1	1	1	1	1	1	1	0	1	1	1
GCF_011062815.1_ASM1106281v1_genomic	GenBank	others	unknown	1	1	0	0	0	0	0	0	0	0	0	0	0	0	0	0	0	0	1	0	0	0	0	0	0	1	1	1	1	1	1	1	1	0	1	1	1
GCF_011062825.1_ASM1106282v1_genomic	GenBank	pig	unknown	1	0	0	1	0	0	0	0	0	0	0	1	0	0	0	0	0	0	1	1	1	0	0	0	0	0	1	1	1	1	1	1	1	1	1	1	1
GCF_011062845.1_ASM1106284v1_genomic	GenBank	sheep	unknown	1	1	0	0	0	0	0	0	0	0	0	0	0	0	0	0	0	0	1	0	1	0	0	0	0	0	1	1	1	1	1	1	0	1	1	1	1
GCF_011062885.1_ASM1106288v1_genomic	GenBank	others	unknown	1	1	0	0	0	0	0	0	0	0	0	0	0	0	0	0	0	0	1	0	0	0	0	0	0	0	1	1	1	1	1	1	1	1	1	1	1
GCF_011062905.1_ASM1106290v1_genomic	GenBank	others	unknown	1	1	0	0	0	0	0	0	0	0	0	0	0	0	0	0	0	0	1	1	0	0	0	0	0	0	1	1	1	1	1	1	0	0	1	1	1
GCF_011062935.1_ASM1106293v1_genomic	GenBank	others	unknown	1	0	0	0	0	0	0	0	0	0	0	0	0	0	0	0	0	0	1	0	0	0	0	0	0	0	1	1	0	1	1	1	1	1	1	1	1
GCF_011062955.1_ASM1106295v1_genomic	GenBank	sheep	unknown	0	0	0	0	0	0	0	0	0	0	0	0	0	0	0	0	0	0	1	0	0	0	0	0	0	1	1	1	1	1	1	1	0	0	1	1	1
GCF_011062975.1_ASM1106297v1_genomic	GenBank	bovine	unknown	0	0	0	0	0	0	0	0	0	0	0	0	0	0	0	0	0	0	1	1	0	0	0	1	0	1	1	1	1	1	1	1	0	0	1	1	1
GCF_011063005.1_ASM1106300v1_genomic	GenBank	pig	unknown	1	1	0	0	0	0	0	0	0	0	0	0	0	0	0	0	0	0	1	0	0	0	0	0	0	0	1	1	0	1	1	1	1	1	1	1	1
GCF_011063025.1_ASM1106302v1_genomic	GenBank	pig	unknown	1	1	0	0	0	0	0	0	0	0	0	0	0	0	0	0	0	0	1	0	1	0	0	0	0	0	1	1	1	1	1	1	1	0	1	1	1
GCF_011063045.1_ASM1106304v1_genomic	GenBank	chicken	unknown	1	1	0	0	0	0	0	0	0	0	0	0	0	0	0	0	0	0	1	0	0	1	0	0	0	0	1	1	1	1	1	1	1	1	1	1	1
GCF_011063055.1_ASM1106305v1_genomic	GenBank	others	unknown	0	1	0	0	0	0	0	0	0	0	0	0	0	0	0	0	0	0	1	0	0	0	0	0	0	0	1	1	0	0	0	0	0	0	1	0	0
GCF_011063075.1_ASM1106307v1_genomic	GenBank	pig	unknown	1	1	0	0	0	0	0	0	0	0	0	0	0	0	0	0	0	0	1	1	0	0	0	0	0	0	1	1	1	1	1	1	1	1	1	1	1
GCF_011063125.1_ASM1106312v1_genomic	GenBank	others	unknown	1	1	0	0	0	0	0	0	0	0	0	0	0	0	0	0	0	0	1	0	0	0	0	0	0	0	1	1	1	1	1	1	1	1	1	1	1
GCF_011063135.1_ASM1106313v1_genomic	GenBank	sheep	unknown	0	0	0	0	0	0	0	0	0	0	0	0	0	0	0	0	0	0	1	1	0	0	0	1	0	1	1	1	1	1	1	1	0	0	1	1	1
GCF_011063145.1_ASM1106314v1_genomic	GenBank	pig	unknown	1	1	0	0	0	0	0	0	0	0	0	0	0	0	0	0	0	0	1	0	0	0	0	0	0	1	1	1	1	1	1	1	1	0	1	1	1
GCF_011063155.1_ASM1106315v1_genomic	GenBank	others	unknown	0	0	0	0	0	0	0	0	0	0	0	0	0	0	0	0	0	0	1	0	0	0	0	0	0	0	1	1	1	1	1	1	1	1	1	1	1
GCF_011063205.1_ASM1106320v1_genomic	GenBank	sheep	unknown	0	0	0	0	0	0	0	0	0	0	0	0	0	0	0	0	0	0	1	1	0	0	0	1	0	1	1	1	1	1	1	1	1	1	1	1	1
GCF_011063215.1_ASM1106321v1_genomic	GenBank	others	unknown	1	1	0	0	0	0	0	0	0	0	0	0	0	0	0	0	0	0	1	0	0	0	0	0	0	0	1	1	1	1	1	1	1	0	1	1	1
GCF_011063245.1_ASM1106324v1_genomic	GenBank	pig	unknown	1	0	0	1	0	0	0	0	0	0	0	1	0	0	0	0	0	0	1	0	0	0	0	0	0	1	1	1	1	1	1	1	0	1	1	0	1
GCF_011063255.1_ASM1106325v1_genomic	GenBank	others	unknown	0	0	0	0	0	0	0	0	0	0	0	0	0	0	0	0	0	0	1	0	0	0	0	0	0	1	1	0	1	1	1	0	1	0	1	0	0
GCF_011063325.1_ASM1106332v1_genomic	GenBank	bovine	unknown	0	0	0	0	0	0	0	0	0	0	0	0	0	0	0	0	0	0	1	0	0	0	0	0	0	1	1	0	1	0	1	0	0	0	1	0	0
GCF_011068425.1_ASM1106842v1_genomic	GenBank	pig	unknown	1	0	0	1	0	0	0	0	0	0	0	1	0	0	0	0	0	0	1	0	0	0	0	0	0	0	1	1	1	1	1	1	1	1	1	0	1
GCF_013305215.1_ASM1330521v1_genomic	GenBank	chicken	Shanxi	1	1	0	0	1	0	0	1	0	0	1	0	0	1	1	0	0	1	1	0	0	0	0	0	0	1	1	1	1	1	1	1	0	1	1	0	1
GCF_016235965.1_ASM1623596v1_genomic	GenBank	pig	Shanxi	1	0	0	1	0	0	0	1	0	0	0	1	0	0	0	0	0	0	1	0	0	0	0	0	0	0	1	1	1	1	1	1	1	1	1	1	1
GCF_016235975.1_ASM1623597v1_genomic	GenBank	pig	Shanxi	1	0	0	1	1	0	0	0	0	0	0	1	0	0	0	0	0	0	1	0	0	0	0	0	0	1	1	0	1	1	1	1	1	1	1	0	1
GCF_016235985.1_ASM1623598v1_genomic	GenBank	pig	Shanxi	1	1	0	1	1	0	0	0	0	0	0	1	0	0	0	0	0	0	1	0	0	0	0	0	0	0	1	1	1	0	0	0	0	0	1	0	0
GCF_016236005.1_ASM1623600v1_genomic	GenBank	pig	Shanxi	1	0	0	1	1	0	0	0	0	0	0	1	0	0	0	0	0	0	1	0	0	0	0	0	0	0	1	0	1	0	1	0	0	0	1	0	0
GCF_016236035.1_ASM1623603v1_genomic	GenBank	pig	Shanxi	1	0	0	1	0	0	0	1	0	0	0	1	0	0	0	0	0	0	1	0	0	0	0	0	0	0	1	1	1	1	1	1	1	1	1	1	1
GCF_016236065.1_ASM1623606v1_genomic	GenBank	chicken	Shanxi	1	1	0	0	0	0	0	1	0	0	0	0	0	0	0	0	0	0	1	0	0	0	0	0	0	0	1	1	1	1	1	1	1	0	1	1	1
GCF_016236085.1_ASM1623608v1_genomic	GenBank	chicken	Shanxi	1	0	0	1	0	1	0	0	1	0	0	1	1	0	0	0	0	0	1	0	0	0	0	0	0	0	1	1	0	1	1	1	1	1	1	1	1
GCF_016236095.1_ASM1623609v1_genomic	GenBank	chicken	Shanxi	1	1	0	0	0	0	0	1	0	0	0	0	0	0	0	0	0	0	1	0	0	0	0	0	0	0	1	1	1	1	1	1	1	0	1	1	1
GCF_016236125.1_ASM1623612v1_genomic	GenBank	chicken	Shanxi	1	0	0	0	0	0	0	0	1	0	0	1	1	0	0	0	0	0	1	0	0	0	0	0	0	0	1	1	1	1	1	1	1	0	1	1	1
GCF_016236135.1_ASM1623613v1_genomic	GenBank	chicken	Shanxi	1	1	0	0	0	0	0	1	0	0	0	0	0	0	0	0	0	0	1	0	0	0	0	0	0	0	1	1	1	1	1	1	1	0	1	1	1
GCF_016236165.1_ASM1623616v1_genomic	GenBank	chicken	Shanxi	1	1	0	0	1	0	0	1	0	0	0	0	0	1	0	0	0	0	1	0	0	0	0	0	0	0	1	1	1	1	1	1	1	1	1	1	1
GCF_016236185.1_ASM1623618v1_genomic	GenBank	chicken	Shanxi	1	1	0	0	1	0	0	1	0	0	0	0	0	0	0	0	0	0	1	0	0	0	0	0	0	0	1	1	1	0	0	0	0	0	1	0	0
GCF_016236195.1_ASM1623619v1_genomic	GenBank	chicken	Shanxi	1	1	0	0	1	0	0	1	0	0	0	0	0	1	0	0	0	0	1	0	0	0	0	0	0	1	1	0	1	1	1	0	0	0	1	0	0
GCF_016236235.1_ASM1623623v1_genomic	GenBank	chicken	Shanxi	1	1	0	0	0	0	0	1	0	0	0	0	0	0	0	0	0	0	1	0	0	0	0	0	0	1	1	1	1	1	1	1	0	0	1	1	1
GCF_016236265.1_ASM1623626v1_genomic	GenBank	chicken	Shanxi	1	1	0	0	0	0	0	0	0	0	0	0	0	0	0	0	0	0	1	0	0	0	0	0	0	1	1	1	1	1	1	1	0	0	1	1	1
GCF_016236285.1_ASM1623628v1_genomic	GenBank	chicken	Shanxi	1	0	0	0	0	0	0	0	0	0	0	0	0	0	0	0	0	0	1	0	0	0	0	0	0	0	1	1	1	1	1	1	0	1	1	1	1
GCF_016236305.1_ASM1623630v1_genomic	GenBank	chicken	Shanxi	1	1	0	0	0	0	0	0	0	0	0	0	0	0	0	0	0	0	1	0	0	0	0	0	0	0	1	1	1	1	1	1	1	0	1	1	1
GCF_016236315.1_ASM1623631v1_genomic	GenBank	pig	Shanxi	1	0	0	1	0	0	0	0	0	0	0	1	0	0	0	0	0	0	1	0	0	0	0	0	0	0	1	1	1	1	1	1	1	1	1	1	1
GCF_016236345.1_ASM1623634v1_genomic	GenBank	pig	Shanxi	1	0	0	1	0	0	0	0	0	0	0	1	0	1	0	0	0	0	1	0	0	0	0	0	0	0	1	1	1	1	1	1	1	0	1	1	1
GCF_016236355.1_ASM1623635v1_genomic	GenBank	pig	Shanxi	1	0	0	1	0	0	0	0	0	0	0	1	0	1	0	0	0	0	1	0	0	0	0	0	0	0	1	1	1	1	1	1	1	1	1	1	1
GCF_016236385.1_ASM1623638v1_genomic	GenBank	pig	Shanxi	1	1	0	0	1	0	0	0	0	1	0	0	0	1	0	0	0	0	1	0	0	0	0	0	0	0	1	1	1	1	1	1	0	1	1	0	1
GCF_016236395.1_ASM1623639v1_genomic	GenBank	pig	Shanxi	1	1	0	0	0	0	0	1	0	0	0	0	0	0	0	0	0	0	1	0	0	0	0	0	0	0	0	1	1	1	1	1	1	1	1	0	1
GCF_016236415.1_ASM1623641v1_genomic	GenBank	chicken	Beijing	1	1	0	0	0	0	0	1	0	0	0	0	0	0	0	0	0	0	1	0	0	0	0	0	0	0	1	0	1	0	1	0	0	0	1	0	0
GCF_016236445.1_ASM1623644v1_genomic	GenBank	pig	Beijing	1	1	0	0	0	0	0	0	0	0	0	0	0	0	0	0	0	0	1	0	0	0	0	0	0	1	1	1	1	1	1	1	0	0	1	1	1
GCF_016236455.1_ASM1623645v1_genomic	GenBank	pig	Beijing	1	1	0	0	0	0	0	1	0	0	0	0	0	0	0	0	0	0	1	0	0	0	0	0	0	0	1	0	1	0	1	0	0	0	1	0	0
GCF_016236485.1_ASM1623648v1_genomic	GenBank	pig	Beijing	1	0	0	1	1	0	0	1	0	0	0	0	0	0	0	0	0	0	1	0	0	0	0	0	0	0	1	0	1	0	1	0	1	0	1	0	0
GCF_016236495.1_ASM1623649v1_genomic	GenBank	pig	Beijing	1	1	0	0	1	0	0	1	0	0	0	0	0	0	0	0	0	0	1	0	0	0	0	0	0	1	1	0	1	0	1	0	0	0	1	0	0
GCF_016236515.1_ASM1623651v1_genomic	GenBank	pig	Beijing	0	0	0	1	1	0	0	0	0	0	0	1	0	0	0	0	0	0	1	0	0	0	0	0	0	1	1	0	1	1	1	1	1	1	1	1	1
GCF_016236535.1_ASM1623653v1_genomic	GenBank	pig	Beijing	1	0	0	1	1	0	0	0	0	0	0	1	0	1	0	0	0	0	1	0	0	0	0	0	0	1	1	0	1	0	1	0	0	0	1	0	0
GCF_016236545.1_ASM1623654v1_genomic	GenBank	pig	Beijing	1	0	0	1	1	0	0	0	0	0	0	1	0	0	0	0	0	0	1	0	0	0	0	0	0	0	1	1	1	1	1	1	1	1	1	1	1
GCF_016236585.1_ASM1623658v1_genomic	GenBank	pig	Beijing	1	0	0	1	0	0	0	0	0	0	0	1	0	0	0	0	0	0	1	0	0	0	0	0	0	0	1	0	1	1	1	1	1	1	1	1	1
GCF_016236605.1_ASM1623660v1_genomic	GenBank	pig	Beijing	1	0	0	1	1	0	0	1	1	0	0	1	1	0	0	0	0	0	1	0	0	0	0	0	0	1	1	1	1	1	1	1	0	0	1	1	1
GCF_016236615.1_ASM1623661v1_genomic	GenBank	pig	Beijing	1	0	0	1	0	0	0	1	0	0	0	1	0	0	0	0	0	0	1	0	0	0	0	0	0	0	1	0	1	1	1	1	1	1	1	1	1
GCF_016236635.1_ASM1623663v1_genomic	GenBank	pig	Beijing	1	0	0	1	1	0	0	0	1	0	0	1	1	0	0	0	0	0	1	0	0	0	0	0	0	0	1	0	1	1	1	1	1	1	1	1	1
GCF_016236655.1_ASM1623665v1_genomic	GenBank	pig	Beijing	1	1	0	0	0	0	0	0	0	0	0	0	0	0	0	0	0	0	1	0	0	0	0	0	0	1	1	0	1	1	1	1	0	0	1	0	1
GCF_016236685.1_ASM1623668v1_genomic	GenBank	pig	Beijing	1	1	0	1	0	0	0	0	0	0	0	1	0	0	0	0	0	0	1	0	0	0	0	0	0	0	1	1	1	1	1	1	1	1	1	1	1
GCF_016236705.1_ASM1623670v1_genomic	GenBank	pig	Beijing	1	0	0	1	1	0	0	0	0	0	0	1	0	1	0	0	0	0	1	0	0	0	0	0	0	0	1	0	1	0	1	0	1	0	1	0	0
GCF_016236725.1_ASM1623672v1_genomic	GenBank	pig	Beijing	1	1	0	1	0	0	0	0	0	0	0	1	0	0	0	0	0	0	1	0	0	0	0	0	0	0	1	0	1	0	1	0	1	0	1	0	0
GCF_016236735.1_ASM1623673v1_genomic	GenBank	pig	Beijing	1	1	0	1	0	0	0	0	0	0	0	1	0	0	0	0	0	0	1	0	0	0	0	0	0	0	1	1	1	1	1	1	1	1	1	1	1
GCF_016236745.1_ASM1623674v1_genomic	GenBank	pig	Beijing	0	1	0	0	0	0	0	1	0	0	0	0	0	0	0	0	0	0	1	0	0	0	0	0	0	0	1	1	1	1	1	1	1	1	1	1	1
GCF_016236785.1_ASM1623678v1_genomic	GenBank	chicken	Beijing	1	0	1	0	0	0	0	1	0	0	0	0	0	0	0	0	0	0	1	0	0	0	0	0	0	0	1	0	1	1	1	1	1	1	1	1	1
GCF_016236805.1_ASM1623680v1_genomic	GenBank	chicken	Beijing	1	1	0	1	0	0	0	0	0	0	0	1	0	0	0	0	0	0	1	0	0	0	0	0	0	0	1	0	1	0	1	0	0	0	1	0	0
GCF_016236815.1_ASM1623681v1_genomic	GenBank	chicken	Beijing	1	1	0	1	0	0	0	0	0	0	0	1	0	0	0	0	0	0	1	0	0	0	0	0	0	0	1	1	1	1	1	1	1	0	1	1	1
GCF_016236825.1_ASM1623682v1_genomic	GenBank	pig	Beijing	0	1	0	0	0	0	0	1	0	0	0	0	0	0	0	0	0	0	1	0	0	0	0	0	0	0	1	1	1	1	1	1	1	0	1	1	1
GCF_016236855.1_ASM1623685v1_genomic	GenBank	pig	Beijing	0	1	0	0	0	0	0	1	0	0	0	0	0	0	0	0	0	0	1	0	0	0	0	0	0	0	1	1	1	0	0	0	0	0	1	1	0
GCF_016236885.1_ASM1623688v1_genomic	GenBank	pig	Beijing	1	0	0	1	1	0	0	1	0	0	0	1	0	0	0	0	0	0	1	0	0	0	0	0	0	0	1	1	1	1	1	1	1	0	1	1	1
GCF_016236905.1_ASM1623690v1_genomic	GenBank	pig	Beijing	1	1	0	1	1	0	0	1	1	0	0	1	1	0	0	0	0	0	1	0	0	0	0	0	0	0	1	1	1	1	1	1	0	1	1	1	1
GCF_018135545.1_ASM1813554v1_genomic	GenBank	bovine	Hebei	1	1	0	0	1	0	0	0	0	0	1	0	0	1	1	0	1	1	1	0	0	0	0	0	0	0	1	1	1	1	1	1	1	0	1	1	1
GCF_019710675.1_ASM1971067v1_genomic	GenBank	sheep	Qinghai	1	0	0	1	1	0	0	0	0	0	0	1	0	1	0	0	0	0	1	0	0	0	0	0	0	0	1	1	1	1	1	1	1	1	1	1	1
GCF_019710695.1_ASM1971069v1_genomic	GenBank	sheep	Qinghai	0	0	0	0	0	0	0	0	0	0	0	0	0	0	0	0	0	0	1	0	0	0	0	0	0	0	1	1	1	1	1	1	0	1	1	1	1
GCF_019710715.1_ASM1971071v1_genomic	GenBank	sheep	Qinghai	1	1	0	0	0	0	0	0	0	0	0	0	0	0	0	0	0	0	1	0	0	0	0	0	0	0	1	1	1	1	1	1	1	1	1	1	1
GCF_019710785.1_ASM1971078v1_genomic	GenBank	sheep	Qinghai	1	1	0	0	1	0	0	0	0	0	0	0	0	1	0	0	0	0	1	0	0	0	0	0	0	0	1	1	1	1	1	1	1	1	1	1	1
GCF_019710815.1_ASM1971081v1_genomic	GenBank	sheep	Qinghai	1	0	0	1	1	0	0	0	0	0	0	1	0	1	0	0	0	0	1	0	0	0	0	0	0	0	1	1	1	1	1	1	1	0	1	1	1
GCF_019710835.1_ASM1971083v1_genomic	GenBank	sheep	Gansu	0	0	0	0	0	0	0	0	0	0	0	0	0	0	0	0	0	0	1	0	0	0	0	0	0	0	1	1	1	1	1	1	1	0	1	1	1
GCF_019710845.1_ASM1971084v1_genomic	GenBank	sheep	Gansu	1	1	0	0	0	0	0	0	0	0	0	0	0	0	0	0	0	0	1	0	0	0	0	0	0	0	1	1	1	1	1	1	1	0	1	1	1
GCF_019710875.1_ASM1971087v1_genomic	GenBank	sheep	Gansu	1	1	0	0	0	0	0	1	0	0	0	0	0	1	0	0	0	0	1	0	0	0	0	0	0	0	1	1	1	1	1	1	1	0	1	1	1
GCF_019710895.1_ASM1971089v1_genomic	GenBank	sheep	Gansu	0	0	0	0	0	0	0	0	0	0	0	0	0	0	0	0	0	0	1	0	0	0	0	0	0	0	1	1	1	1	1	1	1	0	1	1	1
GCF_019710905.1_ASM1971090v1_genomic	GenBank	sheep	Qinghai	1	1	0	0	0	0	0	0	0	0	0	0	0	0	0	0	0	0	1	0	0	0	0	0	0	0	1	1	1	1	1	1	1	0	1	1	1
GCF_019710935.1_ASM1971093v1_genomic	GenBank	sheep	Qinghai	1	1	0	0	0	0	0	0	0	0	0	0	0	0	0	0	0	0	1	0	0	0	0	0	0	0	1	1	1	1	1	1	1	1	1	1	0
GCF_019710955.1_ASM1971095v1_genomic	GenBank	sheep	Qinghai	1	0	0	1	1	0	0	0	0	0	0	1	0	1	0	0	0	0	1	0	0	0	0	0	0	0	1	1	1	1	1	1	1	0	1	1	1
GCF_019710975.1_ASM1971097v1_genomic	GenBank	sheep	Gansu	1	1	0	0	0	0	0	0	0	0	0	0	0	0	0	0	0	0	1	0	0	0	0	0	0	0	1	1	1	1	1	1	1	1	1	1	0
GCF_019710995.1_ASM1971099v1_genomic	GenBank	sheep	Gansu	1	1	0	0	0	0	0	1	0	0	0	0	0	0	0	0	0	0	1	0	0	0	0	0	0	0	1	1	1	1	1	1	1	1	1	1	1
GCF_019711005.1_ASM1971100v1_genomic	GenBank	sheep	Gansu	1	1	0	0	0	0	0	0	0	0	0	0	0	0	0	0	0	0	1	0	0	0	0	0	0	0	1	1	1	1	1	1	1	0	1	1	1
GCF_019711035.1_ASM1971103v1_genomic	GenBank	sheep	Gansu	0	1	0	0	0	0	0	0	0	0	0	0	0	0	0	0	0	0	1	0	0	0	0	0	0	0	1	1	1	1	1	1	1	1	1	1	1
GCF_019711055.1_ASM1971105v1_genomic	GenBank	sheep	Gansu	1	1	0	0	1	0	0	0	0	0	0	0	0	0	0	0	0	0	1	0	0	0	0	0	0	0	1	1	1	1	1	1	1	1	1	1	1
GCF_019711075.1_ASM1971107v1_genomic	GenBank	sheep	Gansu	0	1	0	0	0	0	0	0	0	0	0	0	0	0	0	0	0	0	1	0	0	0	0	0	0	0	1	1	1	1	1	1	1	0	1	1	1
GCF_019711085.1_ASM1971108v1_genomic	GenBank	sheep	Gansu	1	1	0	0	0	0	0	1	0	0	0	0	0	0	0	0	0	0	1	0	0	0	0	0	0	0	1	1	1	0	0	0	0	0	1	1	0
GCF_019711115.1_ASM1971111v1_genomic	GenBank	sheep	Gansu	1	1	0	0	0	0	0	0	0	0	0	0	0	0	0	0	0	0	1	0	0	0	1	0	0	0	1	1	1	1	1	1	1	0	1	1	1
GCF_019711135.1_ASM1971113v1_genomic	GenBank	sheep	Gansu	0	1	0	0	0	0	0	1	0	0	0	0	0	0	0	0	0	0	1	0	0	0	0	0	0	0	1	1	1	0	0	0	0	0	1	1	0
GCF_019711155.1_ASM1971115v1_genomic	GenBank	sheep	Gansu	1	0	0	0	0	0	0	0	0	0	0	0	0	0	0	0	0	0	1	0	1	0	0	0	0	0	1	1	1	1	1	1	1	0	1	1	1
GCF_019733895.1_ASM1973389v1_genomic	GenBank	human	unknown	1	1	0	0	0	0	0	0	0	0	0	0	0	0	0	0	0	0	1	0	1	0	0	0	0	0	1	1	1	1	1	1	1	1	1	1	1
GCF_022429605.1_ASM2242960v1_genomic	GenBank	bovine	Qinghai	0	0	0	0	0	0	0	0	0	0	0	0	0	0	0	0	0	0	1	0	1	0	0	0	0	0	1	1	1	1	1	1	1	0	1	1	1
GCF_022649385.1_ASM2264938v1_genomic	GenBank	chicken	Hubei	0	0	1	0	0	0	0	0	0	0	0	0	0	0	0	0	0	0	1	0	1	0	0	0	0	0	1	1	1	1	1	1	1	1	1	1	1
GCF_022688785.1_ASM2268878v1_genomic	GenBank	others	Sichuan	1	1	0	0	1	0	0	1	0	0	0	0	0	0	0	0	0	0	1	0	0	0	0	0	0	0	1	1	1	1	1	1	1	1	1	1	1
GCF_022809015.1_ASM2280901v1_genomic	GenBank	sheep	Shannxi	0	1	0	0	0	0	0	0	0	0	0	0	0	0	0	0	0	0	1	0	0	0	0	0	0	0	1	1	1	1	1	1	1	0	1	1	1
GCF_022809035.1_ASM2280903v1_genomic	GenBank	sheep	Shannxi	1	1	0	0	0	0	0	0	0	0	0	0	0	0	0	0	0	0	1	0	0	0	0	0	0	1	1	1	1	1	1	1	0	1	1	1	1
GCF_022809055.1_ASM2280905v1_genomic	GenBank	sheep	Shannxi	0	1	0	0	0	0	0	0	0	0	0	0	0	0	0	0	0	0	1	0	0	0	0	0	0	0	1	1	1	1	1	1	0	1	1	1	1
GCF_022809065.1_ASM2280906v1_genomic	GenBank	sheep	Shannxi	1	1	0	0	0	0	0	0	0	0	0	0	0	0	0	0	0	0	1	0	0	0	0	0	0	0	1	1	1	1	1	1	0	1	1	1	1
GCF_024599915.1_ASM2459991v1_genomic	GenBank	sheep	Jiangxi	1	1	0	0	0	0	0	1	0	0	0	0	0	0	0	0	0	0	1	0	0	0	0	0	0	0	1	1	1	1	1	1	1	0	1	1	1
GCF_024599935.1_ASM2459993v1_genomic	GenBank	others	Jiangxi	1	1	0	0	0	0	0	1	0	0	0	0	0	0	0	0	0	0	1	0	0	0	0	0	0	0	1	1	1	1	1	1	1	0	1	1	1
GCF_024599955.1_ASM2459995v1_genomic	GenBank	pig	Jiangxi	1	0	0	1	0	0	0	1	0	0	0	1	0	0	0	0	0	0	1	0	0	0	0	0	0	0	1	1	0	1	1	1	1	1	1	1	1
GCF_024652845.1_ASM2465284v1_genomic	GenBank	others	Jiangxi	1	1	0	0	0	0	0	1	0	0	0	0	0	0	0	0	0	0	1	0	0	0	0	0	0	0	1	1	0	1	1	1	1	1	1	1	1
GCF_024652865.1_ASM2465286v1_genomic	GenBank	bovine	Jiangxi	1	1	0	0	0	0	0	1	0	0	0	0	0	0	0	0	0	0	1	0	0	0	0	0	0	0	1	1	0	1	1	1	1	1	1	1	1
GCF_027661145.1_ASM2766114v1_genomic	GenBank	human	Guangdong	1	1	0	0	0	0	0	0	0	0	0	0	0	0	0	0	0	0	1	0	0	0	0	0	0	0	1	1	0	1	1	1	1	1	1	1	1
GCF_027676225.1_ASM2767622v1_genomic	GenBank	human	Guangdong	1	0	0	0	1	0	0	1	0	0	0	0	0	0	0	0	0	0	1	0	0	0	0	0	0	0	1	1	1	1	1	1	1	0	1	1	1
GCF_027676325.1_ASM2767632v1_genomic	GenBank	human	Guangdong	1	1	0	0	0	0	0	0	0	0	0	0	0	0	0	0	0	0	1	0	0	0	0	0	0	0	1	1	1	1	1	1	1	0	1	1	1
GCF_027676525.1_ASM2767652v1_genomic	GenBank	human	Guangdong	1	1	0	0	0	0	0	0	0	0	0	0	0	0	0	0	0	0	1	0	0	1	0	0	0	0	1	1	0	0	0	1	0	0	1	0	1
GCF_027676545.1_ASM2767654v1_genomic	GenBank	human	Guangdong	1	1	0	0	0	0	0	0	0	0	0	0	0	0	0	0	0	0	1	0	0	0	0	0	0	0	1	1	0	1	0	1	1	0	1	0	1
GCF_027676565.1_ASM2767656v1_genomic	GenBank	human	Guangdong	1	1	0	0	0	0	0	0	0	0	0	0	0	0	0	0	0	0	1	0	0	0	0	0	0	0	1	1	0	1	1	1	1	1	1	1	1
GCF_027677445.1_ASM2767744v1_genomic	GenBank	human	Guangdong	1	1	0	0	0	0	0	0	0	0	0	0	0	0	0	0	0	0	1	0	0	0	0	0	0	0	1	1	1	1	1	1	1	0	1	1	1
GCF_027677685.1_ASM2767768v1_genomic	GenBank	human	Guangdong	1	1	0	0	0	0	0	0	0	0	0	0	0	0	0	0	0	0	1	0	1	1	0	0	0	0	1	1	1	1	1	1	1	1	1	1	1
GCF_027686885.1_ASM2768688v1_genomic	GenBank	human	Guangdong	1	0	0	0	0	0	0	0	0	0	0	0	0	0	0	0	0	0	1	0	0	0	0	0	0	0	1	1	1	0	0	0	0	0	1	1	0
GCF_027687005.1_ASM2768700v1_genomic	GenBank	human	Guangdong	1	1	0	0	0	0	0	1	0	0	0	0	0	0	0	0	0	0	1	0	0	0	0	0	0	1	1	1	1	1	1	1	1	1	1	1	1
GCF_027695855.1_ASM2769585v1_genomic	GenBank	human	Guangdong	1	0	0	0	0	0	0	0	0	0	0	0	0	0	0	0	0	0	1	0	0	0	0	0	0	0	1	1	1	1	1	1	0	0	1	1	1
GCF_028867175.1_ASM2886717v1_genomic	GenBank	sheep	Qinghai	1	0	0	1	0	0	0	1	0	1	1	1	0	1	1	0	0	1	1	0	0	0	0	0	0	0	1	1	1	1	1	1	1	0	1	1	1
GCF_029233855.1_ASM2923385v1_genomic	GenBank	sheep	Shannxi	0	0	0	0	1	0	0	1	0	1	1	0	0	1	1	0	0	1	1	0	0	0	0	0	0	0	1	1	1	1	1	1	1	0	1	1	1
GCF_029846815.1_ASM2984681v1_genomic	GenBank	bovine	Jiangsu	1	1	0	0	0	0	0	0	0	0	0	0	0	0	0	0	0	0	1	0	0	0	0	0	0	0	1	1	1	1	1	1	1	0	1	1	1
GCF_029846835.1_ASM2984683v1_genomic	GenBank	bovine	Jiangsu	1	1	0	0	0	0	0	0	0	0	0	0	0	0	0	0	0	0	1	0	0	0	0	0	0	1	1	1	1	1	1	1	1	1	1	1	1
GCF_029846845.1_ASM2984684v1_genomic	GenBank	bovine	Jiangsu	0	0	0	0	0	0	0	0	0	0	0	0	0	0	0	0	0	0	1	0	0	0	0	0	0	1	1	1	1	1	1	1	1	1	1	1	1
GCF_029846875.1_ASM2984687v1_genomic	GenBank	bovine	Jiangsu	1	1	0	0	0	0	0	0	0	0	0	0	0	0	0	0	0	0	1	0	0	0	0	0	0	1	1	1	1	1	1	1	0	1	1	0	1
GCF_029846895.1_ASM2984689v1_genomic	GenBank	bovine	Jiangsu	1	1	0	0	0	0	0	0	0	0	0	0	0	0	0	0	0	0	1	0	0	0	0	0	0	1	1	1	1	1	1	1	0	0	1	1	1
GCF_029846915.1_ASM2984691v1_genomic	GenBank	bovine	Jiangsu	1	1	0	0	0	0	0	0	0	0	0	0	0	0	0	0	0	0	1	0	0	0	0	0	0	0	1	0	1	1	1	1	1	0	1	0	1
GCF_030434295.1_ASM3043429v1_genomic	GenBank	bovine	Jiangsu	1	1	0	1	0	0	0	1	0	1	0	1	0	1	0	0	0	0	1	0	0	0	0	0	0	0	1	1	1	1	1	1	1	1	1	1	1
GCF_030434355.1_ASM3043435v1_genomic	GenBank	bovine	Jiangsu	1	1	0	1	0	0	0	1	0	1	1	1	0	1	1	1	0	1	1	0	0	0	0	0	0	0	1	1	1	1	1	1	1	1	1	1	1
CQ100_scaffolds	This study	human	Zhejiang	1	1	0	0	0	0	0	0	0	0	0	0	0	0	0	0	0	0	1	0	0	0	0	0	0	0	1	1	0	1	1	1	0	1	1	0	1
CQ101_scaffolds	This study	human	Zhejiang	1	1	0	0	0	0	0	1	0	0	0	0	0	0	0	0	0	0	1	0	0	0	0	0	0	0	1	1	0	1	1	1	1	1	1	1	1
CQ102_scaffolds	This study	human	Zhejiang	1	1	0	0	0	0	0	0	0	0	0	0	0	0	0	0	0	0	1	0	0	0	0	0	0	0	1	1	1	1	1	1	1	0	1	1	1
CQ103_scaffolds	This study	human	Zhejiang	1	1	0	0	0	0	0	1	0	0	0	0	0	0	0	0	0	0	1	0	0	0	0	0	0	0	1	1	0	1	1	1	1	1	1	1	1
CQ104_scaffolds	This study	human	Zhejiang	1	1	0	0	0	0	0	1	0	0	0	0	0	0	0	0	0	0	1	0	0	0	0	0	0	0	1	1	1	1	1	1	1	0	1	1	1
CQ105_scaffolds	This study	human	Zhejiang	1	1	0	0	0	0	0	0	0	0	0	0	0	0	0	0	0	0	1	0	0	0	0	0	0	0	1	1	1	1	1	1	1	0	1	1	1
CQ106_scaffolds	This study	human	Zhejiang	1	0	0	0	0	0	0	0	0	0	0	0	0	0	0	0	0	0	1	0	0	0	0	0	0	0	1	1	1	1	1	1	1	1	1	1	1
CQ107_scaffolds	This study	human	Zhejiang	1	1	0	0	0	0	0	0	0	0	0	0	0	0	0	0	0	0	1	0	0	0	0	0	0	0	1	1	1	1	1	1	1	0	1	1	1
CQ108_scaffolds	This study	human	Zhejiang	1	1	0	0	0	0	0	1	0	0	0	0	0	0	0	0	0	0	1	0	0	0	0	0	0	0	1	1	1	1	1	1	0	0	1	0	0
CQ109_scaffolds	This study	human	Zhejiang	1	1	0	0	0	0	0	1	0	0	0	0	0	0	0	0	0	0	1	0	0	0	0	0	0	0	1	1	0	1	1	1	1	1	1	0	1
CQ110_scaffolds	This study	human	Zhejiang	1	1	0	0	0	0	0	1	0	0	0	0	0	0	0	0	0	0	1	0	0	0	0	0	0	1	1	1	1	1	1	1	1	1	1	1	1
CQ111_scaffolds	This study	human	Zhejiang	1	0	0	1	1	0	0	1	0	0	0	1	0	0	0	0	0	0	1	0	0	0	0	0	0	0	1	1	1	1	1	1	0	1	1	1	1
CQ112_scaffolds	This study	human	Zhejiang	0	0	0	0	0	0	0	0	0	0	0	0	0	0	0	0	0	0	1	0	0	0	0	0	0	0	1	1	1	1	1	1	1	1	1	1	1
CQ113_scaffolds	This study	human	Zhejiang	1	1	0	0	0	0	0	0	0	0	0	0	0	0	0	0	0	0	1	0	0	0	0	0	0	0	1	1	0	1	1	1	1	1	1	1	1
CQ114_scaffolds	This study	human	Zhejiang	0	0	0	0	0	0	0	0	0	0	0	0	0	0	0	0	0	0	1	0	0	0	0	0	0	0	1	1	0	1	1	1	0	1	1	0	1
CQ115_scaffolds	This study	human	Zhejiang	1	0	0	0	0	0	0	0	0	0	0	0	0	0	0	0	0	0	1	0	0	0	0	0	0	0	1	1	1	1	1	1	1	1	1	1	1
CQ116_scaffolds	This study	human	Zhejiang	1	1	0	0	0	0	0	1	0	0	0	0	0	0	0	0	0	0	1	0	0	0	0	0	0	0	1	1	1	1	1	1	1	0	1	1	1
CQ117_scaffolds	This study	human	Zhejiang	1	1	0	0	0	0	0	0	0	0	0	0	0	0	0	0	0	0	1	0	0	0	0	0	0	1	1	1	1	1	1	1	1	0	1	1	1
CQ118_scaffolds	This study	human	Zhejiang	1	1	0	0	0	0	0	0	0	0	0	0	0	0	0	0	0	0	1	0	0	0	0	0	0	0	1	1	0	1	1	1	1	1	1	1	1
CQ119_scaffolds	This study	human	Zhejiang	1	1	0	0	0	0	0	1	0	0	0	0	0	0	0	0	0	0	1	0	0	0	0	0	0	0	1	1	1	1	1	1	0	0	1	1	0
CQ11_scaffolds	This study	human	Zhejiang	1	1	0	0	0	0	0	1	0	0	0	0	0	0	0	0	0	0	1	0	0	0	0	0	0	0	1	1	1	1	1	1	1	1	1	1	1
CQ121_scaffolds	This study	human	Zhejiang	1	1	0	0	0	0	0	1	0	0	0	0	0	0	0	0	0	0	1	0	0	0	0	0	0	0	1	1	0	1	1	1	1	1	1	1	1
CQ122_scaffolds	This study	human	Zhejiang	1	1	0	0	1	0	0	1	0	0	0	0	0	0	0	0	0	0	1	0	0	0	0	0	0	0	1	1	1	1	1	1	1	1	1	1	1
CQ123_scaffolds	This study	human	Zhejiang	1	1	0	0	1	0	0	1	0	0	0	0	0	0	0	0	0	0	1	0	0	0	0	0	0	0	1	1	1	1	1	1	1	1	1	1	1
CQ124_scaffolds	This study	human	Zhejiang	1	0	0	1	0	0	0	1	1	0	0	1	1	0	0	0	0	0	1	0	0	0	0	0	0	0	1	1	1	1	1	1	0	1	1	0	1
CQ125_scaffolds	This study	human	Zhejiang	1	0	0	0	0	0	0	0	0	0	0	0	0	0	0	0	0	0	1	0	0	0	1	0	0	0	1	1	1	1	1	1	1	0	1	1	1
CQ127_scaffolds	This study	human	Zhejiang	1	1	0	0	0	0	0	1	0	0	0	0	0	0	0	0	0	0	1	0	0	0	0	0	0	0	1	1	1	1	1	1	1	1	1	1	1
CQ128_scaffolds	This study	human	Zhejiang	1	1	0	0	0	0	0	1	0	0	0	0	0	0	0	0	0	0	1	0	0	0	0	0	0	0	1	1	1	1	1	1	1	1	1	1	1
CQ129_scaffolds	This study	human	Zhejiang	1	1	0	0	0	0	0	1	0	0	0	0	0	0	0	0	0	0	1	0	0	0	0	0	0	0	1	1	1	1	1	1	1	0	1	1	1
CQ130_scaffolds	This study	human	Zhejiang	1	1	0	0	0	0	0	0	0	1	0	0	0	1	0	0	0	0	1	0	0	0	0	0	0	0	1	1	0	1	1	1	1	1	1	1	1
CQ131_scaffolds	This study	human	Zhejiang	1	1	0	0	0	0	0	0	0	0	0	0	0	0	0	0	0	0	1	0	0	0	0	0	0	0	1	1	0	1	1	1	1	1	1	1	1
CQ132_scaffolds	This study	human	Zhejiang	1	1	0	0	0	0	0	1	0	0	0	0	0	0	0	0	0	0	1	0	0	0	0	0	0	0	1	1	1	1	1	1	1	0	1	1	1
CQ133_scaffolds	This study	human	Zhejiang	1	1	0	0	0	0	0	0	0	0	0	0	0	0	0	0	0	0	1	0	0	0	0	0	0	0	1	1	1	1	1	1	1	0	1	1	1
CQ13_scaffolds	This study	human	Zhejiang	1	1	0	0	0	0	0	1	0	0	0	0	0	0	0	0	0	0	1	0	0	0	0	0	0	0	1	1	1	1	1	1	1	1	1	1	1
CQ141_scaffolds	This study	human	Zhejiang	1	1	0	0	1	0	0	1	0	0	0	0	0	0	0	0	0	0	1	0	0	0	0	0	0	0	1	1	1	1	1	1	1	1	1	1	1
CQ142_scaffolds	This study	human	Zhejiang	1	1	0	0	1	0	0	0	0	0	0	0	0	0	0	0	0	0	1	0	0	0	0	0	0	0	1	1	1	1	1	1	1	0	1	1	1
CQ143_scaffolds	This study	human	Zhejiang	1	1	0	0	0	0	0	1	0	0	0	0	0	0	0	0	0	0	1	0	0	0	0	0	0	0	1	1	1	1	1	1	1	0	1	1	1
CQ144_scaffolds	This study	human	Zhejiang	1	1	0	0	0	0	0	0	0	0	0	0	0	0	0	0	0	0	1	0	0	0	0	0	0	0	1	1	0	1	1	1	1	1	1	1	1
CQ145_scaffolds	This study	human	Zhejiang	0	0	0	0	0	0	0	0	0	0	0	0	0	0	0	0	0	0	1	0	0	1	0	0	0	0	1	1	1	1	1	1	1	1	1	1	1
CQ146_scaffolds	This study	human	Zhejiang	0	0	0	0	0	0	0	0	0	0	0	0	0	0	0	0	0	0	1	0	0	0	0	0	0	0	1	1	0	1	1	1	1	1	1	1	1
CQ147_scaffolds	This study	human	Zhejiang	1	0	0	0	0	0	0	0	0	0	0	0	0	0	0	0	0	0	1	0	0	1	0	0	0	0	1	1	1	1	1	1	1	1	1	1	1
CQ148_scaffolds	This study	human	Zhejiang	1	1	0	0	0	0	0	1	0	0	0	0	0	0	0	0	0	0	1	0	0	0	0	0	0	0	1	1	1	1	1	1	0	0	1	0	0
CQ14_scaffolds	This study	human	Zhejiang	1	1	0	0	0	0	0	0	0	0	0	0	0	0	0	0	0	0	1	0	0	0	0	0	0	0	1	1	0	1	1	1	1	1	1	1	1
CQ15_scaffolds	This study	human	Zhejiang	1	1	0	0	0	0	0	0	0	0	0	0	0	0	0	0	0	0	1	0	0	0	0	0	0	0	1	1	1	1	1	1	1	0	1	1	1
CQ160_scaffolds	This study	human	Zhejiang	1	0	0	1	0	0	0	0	0	0	0	1	0	0	0	0	0	0	1	0	0	0	0	0	0	0	1	1	1	1	1	1	1	0	1	1	1
CQ161_scaffolds	This study	human	Zhejiang	1	1	0	0	1	0	0	1	0	0	0	0	0	0	0	0	0	0	1	0	0	0	0	0	0	0	1	1	1	1	1	1	1	1	1	1	1
CQ162_scaffolds	This study	human	Zhejiang	1	1	0	0	1	0	0	1	0	0	0	0	0	0	0	0	0	0	1	0	0	0	0	0	0	0	1	1	1	1	1	1	1	1	1	1	1
CQ163_scaffolds	This study	human	Zhejiang	1	1	0	0	0	0	0	0	0	0	0	0	0	0	0	0	0	0	1	0	0	0	0	0	0	0	1	1	1	1	1	1	1	0	1	1	1
CQ164_scaffolds	This study	human	Zhejiang	1	0	0	0	0	0	0	1	0	0	0	0	0	0	0	0	0	0	1	0	0	0	0	0	0	0	1	1	0	1	1	1	1	1	1	1	1
CQ165_scaffolds	This study	human	Zhejiang	1	0	0	0	0	0	0	0	0	0	0	0	0	0	0	0	0	0	1	0	0	1	0	0	0	0	1	1	1	1	1	1	1	1	1	1	1
CQ166_scaffolds	This study	human	Zhejiang	1	1	0	0	0	0	0	1	0	0	0	0	0	0	0	0	0	0	1	0	0	0	0	0	0	0	1	1	1	1	1	1	1	0	1	1	1
CQ167_scaffolds	This study	human	Zhejiang	1	1	0	0	0	0	0	1	0	0	0	0	0	0	0	0	0	0	1	0	0	0	0	0	0	0	1	1	1	1	1	1	1	0	1	1	1
CQ168_scaffolds	This study	human	Zhejiang	1	0	0	1	0	0	0	1	0	0	0	1	0	0	0	0	0	0	1	0	0	0	0	0	0	1	1	1	0	1	1	1	1	1	1	1	1
CQ169_scaffolds	This study	human	Zhejiang	0	0	0	0	0	0	0	0	0	0	0	0	0	0	0	0	0	0	1	0	0	1	0	0	0	0	1	1	1	1	1	1	1	1	1	1	1
CQ170_scaffolds	This study	human	Zhejiang	1	1	0	0	0	0	0	0	0	0	0	0	0	0	0	0	0	0	1	0	0	0	0	0	0	0	1	1	1	1	1	1	0	1	1	1	1
CQ171_scaffolds	This study	human	Zhejiang	1	1	0	0	0	0	0	1	0	0	0	0	0	0	0	0	0	0	1	0	0	0	0	0	0	0	1	1	1	1	1	1	0	0	1	1	0
CQ172_scaffolds	This study	human	Zhejiang	1	1	0	0	0	0	0	1	0	0	0	0	0	0	0	0	0	0	1	0	0	0	0	0	0	0	1	1	1	1	1	1	1	0	1	1	1
CQ173_scaffolds	This study	human	Zhejiang	1	1	0	0	1	0	0	1	0	0	0	0	0	0	0	0	0	0	1	0	0	0	0	0	0	0	1	1	1	1	1	1	1	1	1	1	1
CQ174_scaffolds	This study	human	Zhejiang	1	1	0	0	0	0	1	0	0	0	0	0	0	0	0	0	0	0	1	0	0	0	0	0	0	0	1	1	0	1	1	1	1	1	1	1	1
CQ175_scaffolds	This study	human	Zhejiang	1	1	0	0	0	0	0	0	0	0	0	0	0	0	0	0	0	0	1	0	0	0	0	0	0	0	1	1	1	1	1	1	1	1	1	1	1
CQ176_scaffolds	This study	human	Zhejiang	1	0	0	0	0	0	0	1	0	0	0	0	0	0	0	0	0	0	1	0	0	0	0	0	0	0	1	1	0	1	1	1	1	1	1	1	1
CQ177_scaffolds	This study	human	Zhejiang	1	1	0	0	0	0	0	0	0	0	0	0	0	0	0	0	0	0	1	0	0	0	0	0	0	0	1	1	0	1	1	1	1	1	1	1	1
CQ178_scaffolds	This study	human	Zhejiang	1	1	0	0	0	0	0	0	0	0	0	0	0	0	0	0	0	0	1	0	0	0	0	0	0	0	1	1	0	1	1	1	1	1	1	1	1
CQ179_scaffolds	This study	human	Zhejiang	1	1	0	0	1	0	0	1	0	0	0	0	0	0	0	0	0	0	1	0	0	0	0	0	0	0	1	1	1	1	1	1	1	1	1	1	1
CQ17_scaffolds	This study	human	Zhejiang	1	1	0	0	0	0	0	0	0	0	0	0	0	0	0	0	0	0	1	0	0	0	0	0	0	0	1	1	0	1	1	1	1	1	1	1	1
CQ180_scaffolds	This study	human	Zhejiang	1	1	0	0	0	0	0	1	0	0	0	0	0	0	0	0	0	0	1	0	0	0	0	0	0	0	1	1	1	1	1	1	0	1	1	1	1
CQ181_scaffolds	This study	human	Zhejiang	1	1	0	0	0	0	0	1	0	0	0	0	0	0	0	0	0	0	1	0	0	0	0	0	0	0	1	1	0	1	1	1	1	1	1	1	1
CQ182_scaffolds	This study	human	Zhejiang	1	0	0	1	0	0	0	1	0	0	0	1	0	0	0	0	0	0	1	0	0	0	0	0	0	0	1	1	0	1	1	1	1	1	1	1	1
CQ183_scaffolds	This study	human	Zhejiang	1	1	0	0	1	0	0	1	0	0	0	0	0	0	0	0	0	0	1	0	0	0	0	0	0	0	1	1	1	1	1	1	1	0	1	1	1
CQ185_scaffolds	This study	human	Zhejiang	1	1	0	0	0	0	0	1	0	0	0	0	0	0	0	0	0	0	1	0	0	0	0	0	0	0	1	1	1	1	1	1	1	0	1	1	1
CQ186_scaffolds	This study	human	Zhejiang	1	1	0	0	0	0	0	0	0	0	0	0	0	0	0	0	0	0	1	0	0	0	0	0	0	0	1	1	1	1	1	1	1	0	1	1	1
CQ187_scaffolds	This study	human	Zhejiang	1	1	0	0	0	0	0	0	0	0	0	0	0	0	0	0	0	0	1	0	0	0	0	0	0	0	1	1	1	1	1	1	1	1	1	1	1
CQ188_scaffolds	This study	human	Zhejiang	1	1	0	0	1	0	0	1	0	0	0	0	0	0	0	0	0	0	1	0	0	0	0	0	0	0	1	1	1	1	1	1	0	0	1	0	0
CQ18_scaffolds	This study	human	Zhejiang	1	1	0	0	1	0	0	1	0	0	0	0	0	0	0	0	0	0	1	0	0	0	0	0	0	0	1	1	1	1	1	1	0	0	1	1	0
CQ19_scaffolds	This study	human	Zhejiang	1	1	0	0	0	0	0	1	0	0	0	0	0	0	0	0	0	0	1	0	0	0	0	0	0	0	1	1	1	1	1	1	1	0	1	1	1
CQ1_scaffolds	This study	human	Zhejiang	1	1	0	0	1	0	0	0	0	1	0	0	0	1	0	0	0	0	1	0	0	0	0	0	0	0	1	1	1	1	1	1	0	1	1	1	1
CQ202_scaffolds	This study	human	Zhejiang	1	1	0	0	0	0	0	0	0	0	0	0	0	0	0	0	0	0	1	0	0	0	0	0	0	0	1	1	1	1	1	1	1	1	1	1	1
CQ203_scaffolds	This study	human	Zhejiang	0	1	0	0	0	0	0	0	0	0	0	0	0	0	0	0	0	0	1	0	0	0	0	0	0	0	1	1	0	1	1	1	1	1	1	1	1
CQ204_scaffolds	This study	human	Zhejiang	1	1	0	0	0	0	0	1	0	0	0	0	0	0	0	0	0	0	1	0	0	0	0	0	0	0	1	1	1	1	1	1	1	0	1	1	1
CQ205_scaffolds	This study	human	Zhejiang	1	1	0	0	1	0	0	1	0	0	0	0	0	0	0	0	0	0	1	0	0	0	0	0	0	0	1	1	1	1	1	1	1	1	1	1	1
CQ206_scaffolds	This study	human	Zhejiang	1	1	0	0	0	0	0	1	0	0	0	0	0	0	0	0	0	0	1	0	0	0	0	0	0	0	1	1	0	1	1	1	1	1	1	1	1
CQ207_scaffolds	This study	human	Zhejiang	1	1	0	0	1	0	0	1	0	0	0	0	0	1	0	0	0	0	1	0	0	0	0	0	0	0	1	1	1	1	1	1	1	0	1	1	1
CQ208_scaffolds	This study	human	Zhejiang	1	1	0	0	0	0	0	1	0	0	0	0	0	0	0	0	0	0	1	0	0	0	0	0	0	0	1	1	0	1	1	1	1	1	1	1	1
CQ20_scaffolds	This study	human	Zhejiang	1	0	0	0	0	0	0	0	0	0	0	0	0	0	0	0	0	0	1	0	0	0	0	0	0	0	1	1	1	1	1	1	1	1	1	1	1
CQ210_scaffolds	This study	human	Zhejiang	1	1	0	0	0	0	0	0	0	0	0	0	0	0	0	0	0	0	1	0	0	0	0	0	0	0	1	1	1	1	1	1	1	0	1	1	1
CQ211_scaffolds	This study	human	Zhejiang	1	1	0	0	0	0	0	1	0	0	0	0	0	0	0	0	0	0	1	0	0	0	0	0	0	0	1	1	0	1	1	1	1	1	1	1	1
CQ212_scaffolds	This study	human	Zhejiang	1	1	0	0	0	0	0	1	0	0	0	0	0	0	0	0	0	0	1	0	0	0	0	0	0	0	1	1	1	1	1	1	1	1	1	1	1
CQ213_scaffolds	This study	human	Zhejiang	1	1	0	0	0	0	0	1	0	0	0	0	0	0	0	0	0	0	1	0	0	0	0	0	0	0	1	1	0	1	1	1	1	1	1	1	1
CQ214_scaffolds	This study	human	Zhejiang	1	1	0	0	1	0	0	1	0	0	0	0	0	0	0	0	0	0	1	0	0	0	0	0	0	0	1	1	1	1	1	1	1	0	1	1	1
CQ216_scaffolds	This study	human	Zhejiang	1	1	0	0	0	0	0	0	0	0	0	0	0	0	0	0	0	0	1	0	0	0	0	0	0	0	1	1	0	1	1	1	0	0	1	0	0
CQ217_scaffolds	This study	human	Zhejiang	1	1	0	0	0	0	0	1	0	0	0	0	0	0	0	0	0	0	1	0	0	0	0	0	0	0	1	1	1	1	1	1	1	1	1	1	1
CQ218_scaffolds	This study	human	Zhejiang	1	1	0	0	0	0	0	0	0	0	0	0	0	0	0	0	0	0	1	0	0	0	0	0	0	0	1	1	0	1	1	1	0	1	1	1	1
CQ219_scaffolds	This study	human	Zhejiang	1	1	0	0	0	0	0	0	0	0	0	0	0	0	0	0	0	0	1	0	0	0	0	0	0	0	1	1	0	1	1	1	1	1	1	1	1
CQ21_scaffolds	This study	human	Zhejiang	1	1	0	0	0	0	0	0	0	0	0	0	0	0	0	0	0	0	1	0	0	0	0	0	0	1	1	1	1	1	1	1	1	1	1	1	1
CQ220_scaffolds	This study	human	Zhejiang	1	1	0	0	0	0	0	1	0	0	0	0	0	0	0	0	0	0	1	0	0	0	0	0	0	0	1	1	0	1	1	1	1	1	1	1	1
CQ221_scaffolds	This study	human	Zhejiang	1	1	0	0	0	0	0	1	0	0	0	0	0	0	0	0	0	0	1	0	0	0	0	0	0	0	1	1	1	1	1	1	1	0	1	1	1
CQ222_scaffolds	This study	human	Zhejiang	1	0	0	0	0	0	0	0	0	0	0	0	0	0	0	0	0	0	1	0	0	0	0	0	0	0	1	1	0	1	1	1	1	1	1	1	1
CQ223_scaffolds	This study	human	Zhejiang	1	1	0	0	0	0	0	0	0	0	0	0	0	0	0	0	0	0	1	0	0	0	0	0	0	1	1	1	1	1	1	1	1	1	1	0	1
CQ225_scaffolds	This study	human	Zhejiang	1	1	0	0	0	0	0	1	0	0	0	0	0	0	0	0	0	0	1	0	0	0	0	0	0	0	1	1	0	1	1	1	1	1	1	1	1
CQ226_scaffolds	This study	human	Zhejiang	1	1	0	0	0	0	0	0	0	0	0	0	0	0	0	0	0	0	1	0	0	0	0	0	0	0	1	1	0	1	1	1	1	1	1	1	1
CQ228_scaffolds	This study	human	Zhejiang	1	1	0	0	0	0	0	1	0	0	0	0	0	0	0	0	0	0	1	0	0	0	0	0	0	0	1	1	1	1	1	1	1	0	1	1	1
CQ22_scaffolds	This study	human	Zhejiang	1	1	0	0	0	0	0	1	0	0	0	0	0	0	0	0	0	0	1	0	0	0	0	0	0	0	1	1	1	1	1	1	1	0	1	1	1
CQ230_scaffolds	This study	human	Zhejiang	1	0	0	1	0	0	0	0	0	0	0	1	0	0	0	0	0	0	1	0	0	0	0	0	0	0	1	1	1	1	1	1	1	0	1	1	1
CQ231_scaffolds	This study	human	Zhejiang	1	1	0	0	0	0	0	0	0	0	0	0	0	0	0	0	0	0	1	0	0	0	0	0	0	0	1	1	1	1	1	1	1	1	1	1	1
CQ232_scaffolds	This study	human	Zhejiang	1	1	0	0	0	0	0	1	0	0	0	0	0	0	0	0	0	0	1	0	0	0	0	0	0	0	1	1	1	1	1	1	1	1	1	1	1
CQ233_scaffolds	This study	human	Zhejiang	1	1	0	0	0	0	0	0	0	0	0	0	0	0	0	0	0	0	1	0	0	0	0	0	0	0	1	1	1	1	1	1	1	1	1	1	1
CQ234_scaffolds	This study	human	Zhejiang	1	1	0	1	0	0	0	1	0	0	0	1	0	0	0	0	0	0	1	0	0	0	0	0	0	0	1	1	1	1	1	1	1	1	1	1	1
CQ23_scaffolds	This study	human	Zhejiang	1	1	0	0	0	0	0	1	0	0	0	0	0	0	0	0	0	0	1	0	0	0	0	0	0	0	1	1	0	1	1	1	1	1	1	1	1
CQ241_scaffolds	This study	human	Zhejiang	1	0	0	1	0	0	0	0	0	0	0	1	0	0	0	0	0	0	1	0	0	0	0	0	0	0	1	1	0	1	1	1	1	1	1	1	1
CQ242_scaffolds	This study	human	Zhejiang	1	1	0	0	0	0	0	0	0	0	0	0	0	0	0	0	0	0	1	0	0	0	0	0	0	0	1	1	1	1	1	1	1	0	1	1	1
CQ243_scaffolds	This study	human	Zhejiang	1	1	0	0	0	0	0	0	0	0	0	0	0	0	0	0	0	0	1	0	0	0	0	0	0	0	1	1	1	1	1	1	1	1	1	1	1
CQ245_scaffolds	This study	human	Zhejiang	1	1	0	0	0	0	0	0	0	0	0	0	0	0	0	0	0	0	1	0	0	0	0	0	0	0	1	1	1	1	1	1	1	1	1	1	1
CQ246_scaffolds	This study	human	Zhejiang	1	1	0	0	0	0	0	1	0	0	0	0	0	0	0	0	0	0	1	0	0	0	0	0	0	0	1	1	1	1	1	1	1	0	1	1	1
CQ247_scaffolds	This study	human	Zhejiang	1	1	0	0	1	0	0	1	0	0	0	0	0	0	0	0	0	0	1	0	0	0	0	0	0	0	1	1	0	1	1	1	1	1	1	1	1
CQ248_scaffolds	This study	human	Zhejiang	1	1	0	0	0	0	0	0	0	0	0	0	0	0	0	0	0	0	1	0	0	0	0	0	0	0	1	1	1	1	1	1	1	1	1	1	1
CQ249_scaffolds	This study	human	Zhejiang	1	1	0	0	0	0	0	0	0	0	0	0	0	0	0	0	0	0	1	0	0	0	0	0	0	0	1	1	1	1	1	1	0	0	1	1	1
CQ24_scaffolds	This study	human	Zhejiang	1	1	0	0	0	0	0	1	0	0	0	0	0	0	0	0	0	0	1	0	0	0	0	0	0	0	1	1	1	1	1	1	1	0	1	1	1
CQ250_scaffolds	This study	human	Zhejiang	1	1	0	0	0	0	0	1	0	0	0	0	0	0	0	0	0	0	1	0	0	0	0	0	0	0	1	1	1	1	1	1	0	0	1	0	0
CQ251_scaffolds	This study	human	Zhejiang	1	1	0	0	1	0	0	1	0	0	0	0	0	0	0	0	0	0	1	0	0	0	0	0	0	0	1	1	0	1	1	1	1	1	1	1	1
CQ252_scaffolds	This study	human	Zhejiang	1	1	0	0	0	0	0	1	0	0	0	0	0	0	0	0	0	0	1	0	0	0	0	0	0	0	1	1	1	1	1	1	1	0	1	1	1
CQ253_scaffolds	This study	human	Zhejiang	1	1	0	0	0	0	0	1	0	0	0	0	0	0	0	0	0	0	1	0	0	0	0	0	0	0	1	1	0	1	1	1	1	1	1	1	1
CQ254_scaffolds	This study	human	Zhejiang	1	1	0	0	0	0	0	0	0	0	0	0	0	0	0	0	0	0	1	0	0	0	0	0	0	0	1	1	0	1	1	1	1	1	1	1	1
CQ255_scaffolds	This study	human	Zhejiang	0	1	0	0	0	0	0	0	0	0	0	0	0	0	0	0	0	0	1	0	0	0	0	0	0	0	1	1	0	1	1	1	1	0	1	0	1
CQ256_scaffolds	This study	human	Zhejiang	0	0	0	0	0	0	0	0	0	0	0	0	0	0	0	0	0	0	1	0	0	0	1	0	0	0	1	1	1	1	1	1	1	0	1	1	1
CQ257_scaffolds	This study	human	Zhejiang	1	1	0	0	0	0	0	1	0	0	0	0	0	0	0	0	0	0	1	0	0	0	0	0	0	0	1	1	0	1	1	1	1	1	1	1	1
CQ258_scaffolds	This study	human	Zhejiang	1	1	0	0	0	0	0	0	0	0	0	0	0	0	0	0	0	0	1	0	0	0	0	0	0	0	1	1	0	1	1	1	1	1	1	1	1
CQ259_scaffolds	This study	human	Zhejiang	1	1	0	0	1	0	0	1	0	0	0	0	0	0	0	0	0	0	1	0	0	0	0	0	0	0	1	1	0	1	1	1	1	1	1	0	1
CQ25_scaffolds	This study	human	Zhejiang	1	1	0	0	1	0	0	1	0	0	0	0	0	0	0	0	0	0	1	0	0	0	0	0	0	0	1	1	1	1	1	1	1	1	1	1	1
CQ260_scaffolds	This study	human	Zhejiang	1	1	0	0	0	0	0	1	0	0	0	0	0	0	0	0	0	0	1	0	0	0	0	0	0	0	1	1	0	1	1	1	1	1	1	1	1
CQ261_scaffolds	This study	human	Zhejiang	1	1	0	0	0	0	0	1	0	0	0	0	0	0	0	0	0	0	1	0	0	0	0	0	0	0	1	1	1	1	1	1	1	0	1	1	1
CQ262_scaffolds	This study	human	Zhejiang	1	1	0	0	0	0	0	1	0	0	0	0	0	0	0	0	0	0	1	0	0	0	0	0	0	0	1	1	1	1	1	1	1	1	1	1	1
CQ263_scaffolds	This study	human	Zhejiang	1	1	0	0	0	0	0	1	0	0	0	0	0	1	0	0	0	0	1	0	0	0	0	0	0	0	1	1	1	1	1	1	1	0	1	1	1
CQ265_scaffolds	This study	human	Zhejiang	1	1	0	0	0	0	0	1	0	0	0	0	0	0	0	0	0	0	1	0	0	0	0	0	0	0	1	1	1	1	1	1	1	0	1	1	1
CQ26_scaffolds	This study	human	Zhejiang	1	1	0	0	0	0	0	0	0	0	0	0	0	0	0	0	0	0	1	0	0	0	0	0	0	0	1	1	1	1	1	1	1	0	1	1	1
CQ27_scaffolds	This study	human	Zhejiang	1	1	0	0	0	0	0	1	0	0	0	0	0	0	0	0	0	0	1	0	0	0	0	0	0	0	1	1	1	1	1	1	0	0	1	0	0
CQ28_scaffolds	This study	human	Zhejiang	1	1	0	0	0	0	0	0	0	0	0	0	0	0	0	0	0	0	1	0	0	0	0	0	0	0	1	1	1	1	1	1	0	1	1	1	1
CQ29_scaffolds	This study	human	Zhejiang	1	0	0	0	0	0	0	0	0	0	0	0	0	0	0	0	0	0	1	0	0	0	0	0	0	0	1	1	1	1	1	1	1	0	1	1	1
CQ2_scaffolds	This study	human	Zhejiang	1	1	0	0	0	0	0	1	0	0	0	0	0	0	0	0	0	0	1	0	0	0	0	0	0	0	1	1	1	1	1	1	1	0	1	1	1
CQ31_scaffolds	This study	human	Zhejiang	1	1	0	0	0	0	0	0	0	0	0	0	0	0	0	0	0	0	1	0	0	0	0	0	0	0	1	1	1	1	1	1	1	1	1	1	1
CQ32_scaffolds	This study	human	Zhejiang	1	0	0	0	0	0	0	0	0	0	0	0	0	0	0	0	0	0	1	0	0	0	0	0	0	0	1	1	1	1	1	1	1	1	1	1	1
CQ34_scaffolds	This study	human	Zhejiang	1	1	0	0	0	0	0	1	0	0	0	0	0	0	0	0	0	0	1	0	0	0	0	0	0	0	1	1	1	1	1	1	0	0	1	1	0
CQ36_scaffolds	This study	human	Zhejiang	1	1	0	0	0	0	0	1	0	0	0	0	0	0	0	0	0	0	1	0	0	0	0	0	0	0	1	1	1	1	1	1	1	0	1	1	1
CQ39_scaffolds	This study	human	Zhejiang	1	0	0	0	0	0	0	0	0	0	0	0	0	0	0	0	0	0	1	0	0	0	0	0	0	1	1	1	1	1	1	1	1	0	1	1	1
CQ3_scaffolds	This study	human	Zhejiang	1	1	0	0	0	0	0	0	0	0	0	0	0	0	0	0	0	0	1	0	0	0	0	0	0	0	1	1	0	1	1	1	1	1	1	1	1
CQ40_scaffolds	This study	human	Zhejiang	1	1	0	0	0	0	0	1	0	0	0	0	0	0	0	0	0	0	1	0	0	0	0	0	0	0	1	1	1	1	1	1	1	0	1	1	1
CQ43_scaffolds	This study	human	Zhejiang	1	1	0	0	0	0	0	0	0	0	0	0	0	0	0	0	0	0	1	0	0	0	0	0	0	0	1	1	1	1	1	1	1	1	1	1	1
CQ44_scaffolds	This study	human	Zhejiang	1	1	0	0	0	0	0	1	0	0	0	0	0	0	0	0	0	0	1	0	0	0	0	0	0	0	1	1	1	1	1	1	1	1	1	1	1
CQ45_scaffolds	This study	human	Zhejiang	1	1	0	0	1	0	0	1	0	0	0	0	0	0	0	0	0	0	1	0	0	0	0	0	0	0	1	1	1	1	1	1	1	0	1	1	1
CQ46_scaffolds	This study	human	Zhejiang	1	1	0	0	0	0	0	1	0	0	0	0	0	0	0	0	0	0	1	0	0	0	0	0	0	0	1	1	0	1	1	1	1	1	1	1	1
CQ47_scaffolds	This study	human	Zhejiang	1	0	0	1	0	0	0	1	0	0	0	0	0	0	0	0	0	0	1	0	0	0	0	0	0	1	1	1	1	1	1	1	1	1	1	0	1
CQ48_scaffolds	This study	human	Zhejiang	1	1	0	0	0	0	0	0	0	0	0	0	0	0	0	0	0	0	1	0	0	0	0	0	0	0	1	1	0	1	1	1	1	1	1	1	1
CQ49_scaffolds	This study	human	Zhejiang	1	1	0	0	0	0	0	0	0	0	0	0	0	0	0	0	0	0	1	0	0	0	0	0	0	0	1	1	1	1	1	1	1	1	1	1	1
CQ4_scaffolds	This study	human	Zhejiang	1	1	0	0	0	0	0	1	0	0	0	0	0	0	0	0	0	0	1	0	0	0	0	0	0	0	1	1	0	1	1	1	1	1	1	1	1
CQ50_scaffolds	This study	human	Zhejiang	1	0	0	0	0	0	0	0	0	0	0	0	0	0	0	0	0	0	1	0	0	0	0	0	0	0	1	1	0	1	1	1	0	1	1	0	1
CQ51_scaffolds	This study	human	Zhejiang	1	1	0	0	0	0	0	1	0	0	0	0	0	0	0	0	0	0	1	0	0	0	0	0	0	0	1	1	1	1	1	1	1	0	1	1	1
CQ52_scaffolds	This study	human	Zhejiang	1	1	0	0	0	0	0	1	0	0	0	0	0	0	0	0	0	0	1	0	0	0	0	0	0	0	1	1	0	1	1	1	1	1	1	1	1
CQ54_scaffolds	This study	human	Zhejiang	1	1	0	0	0	0	0	0	0	0	0	0	0	0	0	0	0	0	1	0	0	0	0	0	0	0	1	1	0	1	1	1	1	1	1	1	1
CQ56_scaffolds	This study	human	Zhejiang	1	1	0	0	0	0	0	1	0	0	0	0	0	0	0	0	0	0	1	0	0	0	0	0	0	0	1	1	1	1	1	1	1	1	1	1	1
CQ57_scaffolds	This study	human	Zhejiang	1	1	0	0	1	0	0	1	0	0	0	0	0	0	0	0	0	0	1	0	0	0	0	0	0	0	1	1	0	1	1	1	1	1	1	1	1
CQ58_scaffolds	This study	human	Zhejiang	1	0	0	0	0	0	0	0	0	0	0	0	0	0	0	0	0	0	1	0	0	0	0	0	0	0	1	1	1	1	1	1	1	1	1	1	1
CQ61_scaffolds	This study	human	Zhejiang	0	1	0	0	0	0	0	1	0	0	0	0	0	0	0	0	0	0	1	0	0	0	0	0	0	0	1	1	1	1	1	1	1	1	1	1	1
CQ62_scaffolds	This study	human	Zhejiang	0	0	0	1	0	0	0	1	0	0	0	1	0	0	0	0	0	0	1	0	0	0	0	0	0	0	1	1	1	1	1	1	1	0	1	1	0
CQ63_scaffolds	This study	human	Zhejiang	0	1	0	0	0	0	0	1	0	0	0	0	0	0	0	0	0	0	1	0	0	0	0	0	0	0	1	1	1	1	1	1	1	1	1	1	1
CQ64_scaffolds	This study	human	Zhejiang	0	1	0	0	0	0	0	0	0	0	0	0	0	0	0	0	0	0	1	0	0	0	0	0	0	0	1	1	1	1	1	1	1	1	1	1	1
CQ66_scaffolds	This study	human	Zhejiang	0	1	0	0	0	0	0	1	0	0	0	0	0	0	0	0	0	0	1	0	0	0	0	0	0	0	1	1	0	1	1	1	1	1	1	1	1
CQ67_scaffolds	This study	human	Zhejiang	0	1	0	0	0	0	0	0	0	0	0	0	0	0	0	0	0	0	1	0	0	0	0	0	0	0	1	1	1	1	1	1	1	1	1	1	1
CQ68_scaffolds	This study	human	Zhejiang	0	1	0	0	1	0	0	0	0	0	0	0	0	0	0	0	0	0	1	0	0	0	0	0	0	0	1	1	1	1	1	1	0	1	1	1	1
CQ69_scaffolds	This study	human	Zhejiang	0	1	0	0	1	0	0	0	0	0	0	0	0	0	0	0	0	0	1	0	0	0	0	0	0	0	1	1	1	1	1	1	1	0	1	1	1
CQ70_scaffolds	This study	human	Zhejiang	0	1	0	0	1	0	0	1	0	0	0	0	0	0	0	0	0	0	1	0	0	0	0	0	0	0	1	1	0	1	1	1	1	0	1	1	0
CQ71_scaffolds	This study	human	Zhejiang	0	0	0	0	0	0	0	1	0	0	0	0	0	0	0	0	0	0	1	0	0	0	0	0	0	0	1	1	1	1	1	1	0	1	1	1	1
CQ72_scaffolds	This study	human	Zhejiang	0	1	0	0	0	0	0	1	0	0	0	0	0	0	0	0	0	0	1	0	0	0	0	0	0	0	1	1	1	1	1	1	0	0	1	0	0
CQ73_scaffolds	This study	human	Zhejiang	0	1	0	0	0	0	0	1	0	0	0	0	0	0	0	0	0	0	1	0	0	0	0	0	0	0	1	1	0	1	1	1	1	1	1	1	1
CQ74_scaffolds	This study	human	Zhejiang	0	1	0	0	0	0	0	1	0	0	0	0	0	0	0	0	0	0	1	0	0	0	0	0	0	0	1	1	1	1	1	1	0	0	1	0	0
CQ75_scaffolds	This study	human	Zhejiang	0	1	0	0	0	0	0	0	0	0	0	0	0	0	0	0	0	0	1	0	0	0	0	0	0	0	1	1	0	1	1	1	1	1	1	1	1
CQ76_scaffolds	This study	human	Zhejiang	0	1	0	0	0	0	0	0	0	0	0	0	0	0	0	0	0	0	1	0	0	0	0	0	0	0	1	1	0	1	0	1	0	0	1	0	0
CQ77_scaffolds	This study	human	Zhejiang	0	0	0	0	0	0	0	0	0	0	0	0	0	0	0	0	0	0	1	0	0	0	0	0	0	0	1	1	1	1	0	1	1	0	1	1	1
CQ78_scaffolds	This study	human	Zhejiang	0	1	0	0	1	0	0	1	0	0	0	0	0	0	0	0	0	0	1	0	0	0	0	0	0	0	1	1	1	1	0	1	1	1	1	1	1
CQ79_scaffolds	This study	human	Zhejiang	0	1	0	0	0	0	0	1	0	0	0	0	0	0	0	0	0	0	1	0	0	0	0	0	0	0	1	1	1	1	0	1	1	0	1	1	1
CQ7_scaffolds	This study	human	Zhejiang	0	1	0	0	0	0	0	0	0	0	0	0	0	0	0	0	0	0	1	0	0	0	0	0	0	0	1	1	1	1	0	1	1	1	1	1	1
CQ80_scaffolds	This study	human	Zhejiang	0	1	0	0	0	0	0	0	0	0	0	0	0	0	0	0	0	0	1	0	0	0	0	0	0	0	1	1	1	1	0	1	1	1	1	1	1
CQ84_scaffolds	This study	human	Zhejiang	0	1	0	0	0	0	0	1	0	0	0	0	0	0	0	0	0	0	1	0	0	0	0	0	0	0	1	1	1	1	0	1	1	0	1	1	1
CQ85_scaffolds	This study	human	Zhejiang	0	0	0	0	0	0	0	0	0	0	0	0	0	0	0	0	0	0	1	0	0	0	0	0	0	0	1	1	1	1	0	0	1	0	1	1	1
CQ86_scaffolds	This study	human	Zhejiang	0	1	0	0	0	0	0	1	0	0	0	0	0	0	0	0	0	0	1	0	0	0	0	0	0	0	1	1	1	0	0	0	1	1	1	1	1
CQ87_scaffolds	This study	human	Zhejiang	0	1	0	0	0	0	0	1	0	0	0	0	0	0	0	0	0	0	1	0	0	0	0	0	0	0	1	1	1	0	0	0	1	0	1	1	1
CQ88_scaffolds	This study	human	Zhejiang	0	1	0	0	0	0	0	0	0	0	0	0	0	0	0	0	0	0	1	0	0	0	0	0	0	0	1	1	1	0	0	0	1	1	1	1	1
CQ89_scaffolds	This study	human	Zhejiang	0	1	0	0	0	0	0	1	0	0	0	0	0	0	0	0	0	0	1	0	0	0	0	0	0	0	1	1	1	0	0	0	1	0	1	1	1
CQ90_scaffolds	This study	human	Zhejiang	0	1	0	0	0	0	0	0	0	0	0	0	0	0	0	0	0	0	1	0	0	0	0	0	0	0	1	1	0	0	0	0	1	1	1	1	1
CQ91_scaffolds	This study	human	Zhejiang	0	0	0	0	0	0	0	0	0	0	0	0	0	0	0	0	0	0	1	0	0	0	0	0	0	0	1	1	1	0	0	0	1	1	1	1	1
CQ92_scaffolds	This study	human	Zhejiang	0	0	0	0	0	0	0	1	0	0	0	0	0	0	0	0	0	0	1	0	0	0	0	0	1	0	1	1	1	0	0	0	1	1	1	1	1
CQ93_scaffolds	This study	human	Zhejiang	0	0	0	0	0	0	0	1	0	0	0	0	0	0	0	0	0	0	1	0	0	0	0	0	0	0	1	1	1	0	0	0	1	1	1	1	1
CQ94_scaffolds	This study	human	Zhejiang	0	0	0	0	1	0	0	1	0	0	0	0	0	0	0	0	0	0	1	0	0	0	0	0	0	0	1	1	0	0	0	0	1	1	1	1	1
CQ97_scaffolds	This study	human	Zhejiang	0	0	0	0	0	0	0	0	0	0	0	0	0	0	0	0	0	0	1	0	0	0	0	0	0	0	1	1	1	0	0	0	1	0	1	1	1
CQ98_scaffolds	This study	human	Zhejiang	0	0	0	0	0	0	0	0	0	0	0	0	0	0	0	0	0	0	1	0	0	0	0	0	0	0	1	0	0	0	0	0	1	1	1	1	1
CQ99_scaffolds	This study	human	Zhejiang	0	0	0	0	0	0	0	0	0	0	0	0	0	0	0	0	0	0	1	0	0	0	0	0	0	0	1	0	0	0	0	0	1	1	1	1	1
CQ9_scaffolds	This study	human	Zhejiang	0	0	0	0	0	0	0	0	0	0	0	0	0	0	0	0	0	0	1	0	0	0	0	0	0	0	1	0	1	0	0	0	1	0	1	1	1

## Sheet: TableS6
Table S6 Source, toxin genes, and ARGs of C. perfringens strains from humans.
Strains	Country	tetA(P)	tetB(P)	tet(O)	tet(M)	tet(K)	tet(44)	lsa(C)	lnu(P)	erm(T)	erm(Q)	erm(G)	erm(C)	erm(B)	erm(A)	cfxA3	blaZ	ant(6)-Ib	ant(6)-Ia	aac(6')-aph(2'')	plc	cpb	etx	iap/ibp	cpe	netB	cloSI	colA	pfoA	cpb2	nagH	nagI	nagJ	nagK	nagL	nanH	nanI	nanJ	becA/B	tpeL	netE	netF
GCA_032470405.1_ASM3247040v1_genomic	USA	0	1	0	0	0	0	0	0	0	0	0	0	0	0	0	0	0	0	0	1	0	0	0	0	0	1	1	1	0	1	1	1	1	1	1	1	1	0	0	0	0
GCA_032471425.1_ASM3247142v1_genomic	USA	1	1	0	0	0	0	0	0	0	0	0	0	0	0	0	0	0	0	0	1	0	0	0	0	0	1	1	1	0	1	1	1	1	0	1	1	1	0	0	0	0
GCA_032472075.1_ASM3247207v1_genomic	USA	0	0	0	0	0	0	0	0	0	0	0	0	0	0	0	0	0	0	0	1	0	0	0	0	0	1	1	1	0	1	1	1	1	1	1	1	1	0	0	0	0
GCA_032472415.1_ASM3247241v1_genomic	USA	0	0	0	0	0	0	0	0	0	0	0	0	0	0	0	0	0	0	0	1	0	0	0	0	0	1	1	0	0	1	1	1	1	1	1	1	0	0	0	0	0
GCA_032473055.1_ASM3247305v1_genomic	USA	0	0	0	0	0	0	0	0	0	0	0	0	0	0	0	0	0	0	0	1	0	0	0	0	0	1	1	0	0	1	1	1	1	0	1	1	0	0	0	0	0
GCA_032473735.1_ASM3247373v1_genomic	USA	0	0	0	0	0	0	0	0	0	0	0	0	0	0	0	0	0	0	0	1	0	0	0	0	0	1	1	0	0	1	1	0	0	1	1	1	0	0	0	0	0
GCA_032474915.1_ASM3247491v1_genomic	USA	1	1	0	0	0	0	0	0	0	0	0	1	0	0	0	0	0	0	0	1	0	0	0	0	0	1	1	1	0	1	1	1	1	0	1	1	1	0	0	0	0
GCA_032475275.1_ASM3247527v1_genomic	USA	1	1	0	0	0	0	0	0	0	0	0	0	0	0	0	0	0	0	0	1	0	0	0	0	0	1	1	1	0	1	1	1	1	1	1	1	1	0	0	0	0
GCA_032476555.1_ASM3247655v1_genomic	USA	0	0	0	0	0	0	0	0	0	0	0	0	0	0	0	0	0	0	0	1	0	0	0	0	0	1	1	1	0	1	1	1	1	1	1	1	1	0	0	0	0
GCA_032477235.1_ASM3247723v1_genomic	USA	1	1	0	0	0	0	0	0	0	0	0	0	0	0	0	0	0	0	0	1	0	0	0	0	0	1	1	1	0	1	1	1	1	0	1	1	1	0	0	0	0
GCA_032477515.1_ASM3247751v1_genomic	USA	1	0	1	0	0	0	0	0	0	1	0	0	0	0	0	0	0	0	0	1	0	0	0	1	0	1	1	1	1	1	1	1	1	1	1	1	1	0	0	0	0
GCA_032477675.1_ASM3247767v1_genomic	USA	1	0	0	0	0	0	0	0	0	0	0	0	0	1	0	0	0	0	0	1	0	0	0	0	0	1	1	1	0	1	1	1	1	1	1	1	1	0	0	0	0
GCA_032478195.1_ASM3247819v1_genomic	USA	1	0	0	0	0	0	0	1	0	0	0	0	0	0	0	0	0	0	0	1	0	0	0	0	0	1	1	1	0	1	1	1	1	1	1	1	1	0	0	0	0
GCA_032478475.1_ASM3247847v1_genomic	USA	0	0	0	0	0	0	0	0	0	0	0	0	0	0	0	0	0	0	0	1	0	0	0	0	0	1	1	1	0	1	1	1	1	0	1	1	1	0	0	0	0
GCA_032478595.1_ASM3247859v1_genomic	USA	1	1	0	0	1	0	0	0	0	0	0	1	0	0	0	1	0	0	0	1	0	0	0	0	0	1	1	1	0	1	1	1	1	1	1	1	1	0	0	0	0
GCA_032479115.1_ASM3247911v1_genomic	USA	1	1	0	0	0	0	0	0	0	0	0	0	0	0	0	0	0	0	0	1	0	0	0	1	0	1	1	1	1	1	1	1	1	1	1	1	1	0	0	0	0
GCA_032479535.1_ASM3247953v1_genomic	USA	1	0	0	0	0	0	0	0	0	0	0	0	0	0	0	0	0	0	0	1	0	0	0	0	0	1	1	1	0	1	1	1	0	1	1	0	1	0	0	0	0
GCA_032480035.1_ASM3248003v1_genomic	USA	0	1	0	0	0	0	0	0	0	0	0	0	0	0	0	0	0	0	0	1	0	0	0	0	0	1	1	1	0	1	1	1	1	1	1	1	1	0	0	0	0
GCA_032480355.1_ASM3248035v1_genomic	USA	1	1	0	0	0	0	0	0	0	0	0	0	0	0	0	0	0	0	0	1	0	0	0	0	0	1	1	1	0	1	1	1	1	1	1	1	1	0	0	0	0
GCA_032481095.1_ASM3248109v1_genomic	USA	1	1	0	0	0	0	0	0	0	0	0	0	0	0	0	0	0	0	0	1	0	0	0	0	0	0	1	1	0	1	1	1	1	1	1	1	1	0	0	0	0
GCA_032481255.1_ASM3248125v1_genomic	USA	1	1	0	0	0	0	0	0	0	0	0	0	0	0	0	0	0	0	0	1	0	0	0	0	0	1	1	1	0	1	1	1	1	0	1	1	1	0	0	0	0
GCA_032481415.1_ASM3248141v1_genomic	USA	0	1	0	0	0	0	0	0	0	0	0	0	0	0	0	0	0	0	0	1	0	0	0	0	0	1	1	1	0	1	1	1	1	1	1	1	1	0	0	0	0
GCA_032481675.1_ASM3248167v1_genomic	USA	0	0	0	0	0	0	0	0	0	0	0	0	0	0	0	0	0	0	0	1	0	0	0	0	0	1	1	0	0	1	1	1	1	1	1	1	0	0	0	0	0
GCA_032481855.1_ASM3248185v1_genomic	USA	0	0	0	1	0	0	0	0	0	0	0	0	0	0	0	0	0	0	0	1	0	0	0	0	0	0	0	0	0	0	1	1	1	0	0	1	0	0	0	0	0
GCA_032482635.1_ASM3248263v1_genomic	USA	0	1	0	0	0	0	0	0	0	0	0	0	0	0	0	0	0	0	0	1	0	0	0	0	0	1	1	0	0	1	0	1	1	1	1	1	1	0	0	0	0
GCA_032482715.1_ASM3248271v1_genomic	USA	1	1	0	0	0	0	0	0	0	0	0	0	0	0	0	0	0	0	0	1	0	0	0	0	0	1	1	1	0	1	1	1	1	0	1	1	1	0	0	0	0
GCA_032483295.1_ASM3248329v1_genomic	USA	0	1	0	0	0	0	0	0	0	0	0	0	0	0	0	0	0	0	0	1	0	0	0	0	0	1	1	1	0	1	1	1	1	0	1	1	1	0	0	0	0
GCA_032483475.1_ASM3248347v1_genomic	USA	1	0	0	0	0	0	0	0	0	0	0	0	0	0	0	0	0	0	0	1	0	0	0	1	0	1	1	1	0	1	1	1	1	1	1	1	1	0	0	0	0
GCA_032483835.1_ASM3248383v1_genomic	USA	0	1	0	0	0	0	0	0	0	0	0	0	0	0	0	0	0	0	0	1	0	0	0	1	0	1	1	1	0	1	1	1	1	1	1	1	1	0	0	0	0
GCA_032483935.1_ASM3248393v1_genomic	USA	0	0	0	0	0	0	0	0	0	0	0	0	0	0	0	0	0	0	0	1	0	0	0	0	0	1	1	0	0	1	0	1	1	1	1	1	1	0	0	0	0
GCA_032486015.1_ASM3248601v1_genomic	USA	0	0	0	0	0	0	0	0	0	0	0	0	0	0	0	0	0	0	0	1	0	0	0	0	0	1	1	0	0	1	1	1	1	0	1	0	1	0	0	0	0
GCA_032487295.1_ASM3248729v1_genomic	USA	1	1	0	0	0	0	0	0	0	0	0	0	0	0	0	0	0	0	0	1	0	0	0	0	0	1	1	0	0	1	1	1	1	1	1	1	1	0	0	0	0
GCA_032506765.1_ASM3250676v1_genomic	USA	1	0	0	0	0	0	0	0	0	0	0	0	0	0	0	0	0	0	0	1	0	0	0	0	0	1	1	1	0	1	1	1	1	0	1	1	1	0	0	0	0
GCA_032506975.1_ASM3250697v1_genomic	USA	1	0	0	0	0	0	0	0	0	0	0	0	0	0	0	0	0	0	0	1	0	0	0	0	0	1	1	1	0	1	1	1	1	0	1	1	1	0	0	0	0
GCA_032507555.1_ASM3250755v1_genomic	USA	1	0	0	0	0	0	0	0	0	0	0	0	0	0	0	0	0	0	0	1	0	0	0	0	0	1	1	1	0	1	0	1	1	0	1	1	1	0	0	0	0
GCA_032509305.1_ASM3250930v1_genomic	USA	1	1	0	0	0	0	0	0	0	0	0	0	0	0	0	0	0	0	0	1	0	0	0	0	0	1	1	0	0	1	1	1	1	0	1	1	1	0	0	0	0
GCA_032509705.1_ASM3250970v1_genomic	USA	1	0	0	0	0	0	0	0	0	0	0	0	0	0	0	0	0	0	0	1	0	0	0	0	0	1	1	1	0	1	1	0	1	1	1	1	1	0	0	0	0
GCA_032510585.1_ASM3251058v1_genomic	USA	1	0	0	0	0	0	0	0	0	0	0	0	0	0	0	0	0	0	0	1	0	0	0	0	0	1	1	0	0	1	1	1	1	0	1	1	0	0	0	0	0
GCA_032511005.1_ASM3251100v1_genomic	USA	0	0	0	0	0	0	0	0	0	0	0	0	0	0	0	0	0	0	0	1	0	0	0	0	0	1	1	1	0	1	1	1	1	1	1	1	1	0	0	0	0
GCA_032511495.1_ASM3251149v1_genomic	USA	0	0	0	0	0	0	0	0	0	0	0	0	0	0	0	0	0	0	0	1	0	0	0	0	0	1	1	1	0	1	1	1	1	0	1	1	1	0	0	0	0
GCA_032512405.1_ASM3251240v1_genomic	USA	0	0	0	0	0	0	0	0	0	0	0	0	0	0	0	0	0	0	0	1	0	0	0	0	0	1	1	1	0	1	1	1	1	1	1	1	1	0	0	0	0
GCA_032515005.1_ASM3251500v1_genomic	USA	0	0	0	0	0	0	0	0	0	0	0	0	0	0	0	0	0	0	0	1	0	0	0	0	0	1	1	1	0	1	1	1	1	1	1	1	1	0	0	0	0
GCA_032515165.1_ASM3251516v1_genomic	USA	1	0	0	0	0	0	0	0	0	0	0	0	0	0	0	0	0	0	0	1	0	0	0	0	0	1	1	1	0	1	1	1	1	1	1	1	1	0	0	0	0
GCA_032516485.1_ASM3251648v1_genomic	USA	0	0	0	0	0	0	0	0	0	0	0	0	0	0	0	0	0	0	0	1	0	0	0	0	0	1	1	1	0	1	1	1	1	1	1	1	1	0	0	0	0
GCA_032516685.1_ASM3251668v1_genomic	USA	1	1	0	0	0	0	0	0	0	0	0	0	0	0	0	0	0	0	0	1	0	0	0	0	0	1	1	1	0	1	1	0	0	1	1	1	1	0	0	0	0
GCA_032516885.1_ASM3251688v1_genomic	USA	1	1	0	0	0	0	0	0	0	0	0	1	0	0	0	0	0	0	0	1	0	0	0	0	0	1	1	1	0	1	1	1	1	1	1	1	1	0	0	0	0
GCA_032517225.1_ASM3251722v1_genomic	USA	1	1	0	0	0	0	0	0	0	0	0	0	0	0	0	0	0	0	0	1	0	0	0	0	0	1	1	1	0	1	1	1	1	0	1	1	1	0	0	0	0
GCA_032517785.1_ASM3251778v1_genomic	USA	1	0	0	0	0	0	0	0	0	0	0	0	0	0	0	0	0	0	0	1	0	0	0	0	0	1	1	1	0	1	1	1	1	0	1	1	1	0	0	0	0
GCA_032517885.1_ASM3251788v1_genomic	USA	0	0	0	0	0	0	0	0	0	0	0	0	0	0	0	0	0	0	0	1	0	0	0	0	0	1	1	1	0	1	0	1	1	0	1	1	1	0	0	0	0
GCA_032547975.1_ASM3254797v1_genomic	USA	1	1	0	0	0	0	0	0	0	0	0	0	0	0	0	0	0	0	0	1	0	0	0	0	0	1	1	1	0	1	1	1	1	1	1	1	1	0	0	0	0
GCA_032549535.1_ASM3254953v1_genomic	USA	0	0	0	0	0	0	0	0	0	0	0	1	0	0	0	0	0	0	0	1	0	0	0	1	0	1	1	1	0	1	1	1	1	1	1	1	1	0	0	0	0
GCA_032550025.1_ASM3255002v1_genomic	USA	0	0	0	0	0	0	0	0	0	0	0	0	0	0	0	0	0	0	0	1	0	0	0	0	0	1	1	1	0	1	1	1	1	0	1	1	1	0	0	0	0
GCA_032551915.1_ASM3255191v1_genomic	USA	0	0	0	0	0	0	0	0	0	0	0	0	0	0	0	0	0	0	0	1	0	0	0	0	0	1	1	1	0	1	1	1	1	1	1	1	1	0	0	0	0
GCA_032552275.1_ASM3255227v1_genomic	USA	0	0	0	0	0	0	0	0	0	0	0	0	0	0	0	0	0	0	0	1	0	0	0	0	0	1	1	0	0	1	1	1	1	0	1	1	1	0	0	0	0
GCA_032553495.1_ASM3255349v1_genomic	USA	1	0	0	0	0	0	0	0	0	0	0	0	0	0	0	0	0	0	0	1	0	0	0	0	0	1	1	0	0	1	0	1	1	1	1	0	1	0	0	0	0
GCA_032556475.1_ASM3255647v1_genomic	USA	1	0	0	0	0	0	0	0	0	0	0	0	0	0	0	0	0	0	0	1	0	0	0	1	0	1	1	1	0	1	1	1	1	1	1	1	1	0	0	0	0
GCA_032556595.1_ASM3255659v1_genomic	USA	0	0	0	0	0	0	0	0	0	0	0	0	0	0	0	0	0	0	0	1	0	0	0	0	0	1	1	1	0	1	1	1	1	0	1	1	1	0	0	0	0
GCA_032557395.1_ASM3255739v1_genomic	USA	1	0	0	0	0	0	0	0	0	0	0	0	0	0	0	0	0	0	0	1	0	0	0	0	0	1	1	0	0	1	1	1	1	1	1	1	1	0	0	0	0
GCA_032558795.1_ASM3255879v1_genomic	USA	1	1	0	0	0	0	0	0	0	0	0	0	0	0	0	0	0	0	0	1	0	0	0	0	0	1	1	1	0	1	1	1	0	1	1	1	1	0	0	0	0
GCA_032560255.1_ASM3256025v1_genomic	USA	1	1	0	0	0	0	0	0	0	0	0	0	0	0	0	0	0	0	0	1	0	0	0	0	0	1	1	1	0	1	1	1	1	1	1	1	1	0	0	0	0
GCA_032561175.1_ASM3256117v1_genomic	USA	0	1	0	0	0	0	0	0	0	0	0	0	0	0	0	0	0	0	0	1	0	0	0	0	0	1	1	1	0	1	1	1	1	0	1	1	1	0	0	0	0
GCA_032562815.1_ASM3256281v1_genomic	USA	1	0	0	0	0	0	0	0	0	0	0	0	0	0	0	0	0	0	0	1	0	0	0	1	0	1	1	1	0	1	1	1	1	1	1	1	1	0	0	0	0
GCA_032563675.1_ASM3256367v1_genomic	USA	0	0	0	0	0	0	0	0	0	0	0	0	0	0	0	0	0	0	0	1	0	0	0	1	0	1	1	1	0	1	1	1	1	1	1	1	1	0	0	0	0
GCA_032563995.1_ASM3256399v1_genomic	USA	1	1	0	0	0	0	0	1	0	0	0	1	0	0	0	0	0	0	0	1	0	0	0	1	0	1	1	1	0	1	1	1	1	1	1	1	1	0	0	0	0
GCA_032564535.1_ASM3256453v1_genomic	USA	0	0	0	0	0	0	0	0	0	0	0	0	0	0	0	0	0	0	0	1	0	0	0	1	0	1	1	1	0	1	1	1	1	1	1	1	1	0	0	0	0
GCA_032564595.1_ASM3256459v1_genomic	USA	0	0	0	0	0	0	0	0	0	0	0	0	0	0	0	0	0	0	0	1	0	0	0	0	0	1	1	1	0	1	1	1	1	0	1	1	1	0	0	0	0
GCA_032564915.1_ASM3256491v1_genomic	USA	0	0	0	0	0	0	0	0	0	0	0	0	0	0	0	0	0	0	0	1	0	0	0	1	0	1	1	1	1	1	1	1	1	0	1	1	1	0	0	0	0
GCA_032565095.1_ASM3256509v1_genomic	USA	1	0	0	0	0	0	0	0	0	0	0	0	0	0	0	0	0	0	0	1	0	0	0	0	0	1	1	1	0	1	1	1	1	1	1	1	1	0	0	0	0
GCA_032565595.1_ASM3256559v1_genomic	USA	1	1	0	0	0	0	0	0	0	0	0	0	0	0	0	0	0	0	0	1	0	0	0	1	0	1	1	1	0	1	1	1	1	1	1	1	1	0	0	0	0
GCA_032566375.1_ASM3256637v1_genomic	USA	0	0	0	0	0	0	0	0	0	0	0	0	0	0	0	0	0	0	0	1	0	0	0	1	0	1	1	1	0	1	1	1	1	1	1	1	1	0	0	0	0
GCA_032567115.1_ASM3256711v1_genomic	USA	1	1	0	0	0	0	0	0	0	0	0	0	0	0	0	0	0	0	0	1	0	0	0	0	0	1	1	1	0	1	1	1	1	1	1	1	1	0	0	0	0
GCA_032568895.1_ASM3256889v1_genomic	USA	0	0	0	0	0	0	0	0	0	0	0	0	0	0	0	0	0	0	0	1	0	0	0	1	0	1	1	1	1	1	1	1	1	1	1	1	1	0	0	0	0
GCA_032569205.1_ASM3256920v1_genomic	USA	1	0	0	0	0	0	0	0	0	0	0	0	0	0	0	0	0	0	0	1	0	0	0	0	0	1	1	1	0	1	1	1	1	1	1	1	1	0	0	0	0
GCA_032569595.1_ASM3256959v1_genomic	USA	1	1	0	0	0	0	0	0	0	0	0	0	0	0	0	0	0	0	0	1	0	0	0	0	0	1	1	1	0	1	1	1	1	1	1	1	1	0	0	0	0
GCA_032571675.1_ASM3257167v1_genomic	USA	0	0	0	0	0	0	0	0	0	0	0	0	0	0	0	0	0	0	0	1	0	0	0	0	0	1	1	1	0	1	1	1	1	1	1	1	1	0	0	0	0
GCA_032572345.1_ASM3257234v1_genomic	USA	0	1	0	0	0	0	0	0	0	0	0	0	0	0	0	0	0	0	0	1	0	0	0	0	0	1	1	1	0	1	1	1	1	1	1	1	1	0	0	0	0
GCA_032572715.1_ASM3257271v1_genomic	USA	0	0	0	0	0	0	0	0	0	0	0	1	0	0	0	1	0	0	0	1	0	0	0	0	0	1	1	1	0	1	1	1	1	1	1	1	1	0	0	0	0
GCA_032573055.1_ASM3257305v1_genomic	USA	0	0	0	0	0	0	0	0	0	0	0	0	0	0	0	0	0	0	0	1	0	0	0	0	0	1	1	1	0	1	1	1	1	0	1	1	1	0	0	0	0
GCA_032573635.1_ASM3257363v1_genomic	USA	0	1	0	0	0	0	1	0	0	0	0	0	0	0	0	0	0	0	0	1	0	0	0	0	0	1	1	1	0	1	1	1	1	0	1	1	1	0	0	0	0
GCA_032574095.1_ASM3257409v1_genomic	USA	0	0	0	0	0	0	0	0	0	0	0	0	0	0	0	0	0	0	0	1	0	0	0	0	0	1	1	1	0	1	1	1	1	0	1	1	1	0	0	0	0
GCA_032575015.1_ASM3257501v1_genomic	USA	0	0	0	0	0	0	0	0	0	0	0	0	0	0	0	0	0	0	0	1	0	0	0	0	0	1	1	1	0	1	1	1	1	0	1	1	1	0	0	0	0
GCA_032577215.1_ASM3257721v1_genomic	USA	0	0	0	0	0	0	0	0	0	0	0	0	0	0	0	0	0	0	0	1	0	0	0	0	0	1	1	1	0	1	1	1	1	1	1	1	1	0	0	0	0
GCA_032578235.1_ASM3257823v1_genomic	USA	0	0	0	0	0	0	0	0	0	0	0	0	0	0	0	0	0	0	0	1	0	0	0	0	0	1	1	1	0	1	1	1	1	0	1	1	1	0	0	0	0
GCA_032578675.1_ASM3257867v1_genomic	USA	0	0	0	0	0	0	0	0	0	0	0	0	0	0	0	0	0	0	0	1	0	0	0	0	0	1	1	1	0	1	1	1	1	0	1	1	1	0	0	0	0
GCA_032578995.1_ASM3257899v1_genomic	USA	0	0	0	0	0	0	0	0	0	0	0	0	0	0	0	0	0	0	0	1	0	0	0	0	0	1	1	0	0	1	1	1	1	1	1	1	1	0	0	0	0
GCA_032579915.1_ASM3257991v1_genomic	USA	0	1	0	0	0	0	0	0	0	0	0	0	0	0	0	0	0	0	0	1	0	0	0	0	0	1	1	0	0	1	1	1	1	1	1	1	1	0	0	0	0
GCA_032582175.1_ASM3258217v1_genomic	USA	0	0	0	0	0	0	0	0	0	0	0	0	0	0	0	0	0	0	0	1	0	0	0	0	0	1	1	0	0	1	1	1	1	1	1	1	1	0	0	0	0
GCA_032582375.1_ASM3258237v1_genomic	USA	0	0	1	0	0	0	0	0	0	0	0	0	0	0	0	0	0	0	0	1	0	0	0	0	0	1	1	0	0	1	1	1	1	1	1	1	1	0	0	0	0
GCA_032582695.1_ASM3258269v1_genomic	USA	0	0	0	0	0	0	0	0	0	0	0	0	0	0	0	0	0	0	0	1	0	0	0	0	0	1	1	1	0	1	1	1	1	0	1	1	1	0	0	0	0
GCA_032583175.1_ASM3258317v1_genomic	USA	0	1	0	0	0	0	0	0	0	0	0	0	0	0	0	0	0	0	0	1	0	0	0	0	0	1	1	1	0	1	1	1	1	0	1	1	1	0	0	0	0
GCA_032583775.1_ASM3258377v1_genomic	USA	1	1	0	0	0	0	0	0	0	0	0	0	0	0	0	0	0	0	0	1	0	0	0	0	0	1	1	0	0	1	0	1	1	0	1	0	1	0	0	0	0
GCA_032594315.1_ASM3259431v1_genomic	USA	1	1	0	0	0	0	0	0	0	0	0	0	0	0	0	0	0	0	0	1	0	0	0	0	0	1	1	0	0	1	1	1	1	1	1	1	1	0	0	0	0
GCA_032594385.1_ASM3259438v1_genomic	USA	1	0	0	0	0	0	0	0	0	0	0	0	0	0	0	0	0	0	0	1	0	0	0	0	0	1	1	1	0	1	1	1	1	1	1	1	1	0	0	0	0
GCA_032595825.1_ASM3259582v1_genomic	USA	1	1	0	0	0	0	0	0	0	0	0	0	0	0	0	0	0	0	0	1	0	0	0	0	0	1	1	1	0	1	1	1	1	0	1	1	1	0	0	0	0
GCA_963524485.1_ERR9969053_bin.24_MetaWRAP_v1.3_MAG_genomic	Austrilia	0	0	0	0	0	0	0	0	0	0	0	0	0	0	0	0	0	0	0	1	0	0	0	0	0	1	1	1	0	1	1	1	1	0	1	1	1	0	0	0	0
GCF_000013285.1_ASM1328v1_genomic	Finland	0	0	0	0	0	0	0	0	0	0	0	0	0	0	0	0	0	0	0	1	0	0	0	0	0	1	1	1	0	1	1	1	1	1	1	1	1	0	0	0	0
GCF_000013845.2_ASM1384v2_genomic	UK	0	0	0	0	0	0	0	0	0	0	0	0	0	0	0	0	0	0	0	1	0	0	0	0	0	1	1	1	0	1	1	1	1	1	1	1	1	0	0	0	0
GCF_000171195.1_ASM17119v1_genomic	Unknown	0	0	0	0	0	0	0	0	0	0	0	0	0	0	0	0	0	0	0	1	0	0	0	0	0	1	1	1	0	1	1	1	1	1	1	1	1	0	0	0	0
GCF_000243175.1_Clos_perf_WAL_14572_V2_genomic	unknown	1	1	0	0	0	0	0	0	0	0	0	0	0	0	0	0	0	0	0	1	0	0	0	0	0	1	1	1	0	1	1	1	1	1	1	1	1	0	0	0	0
GCF_001052445.1_ASM105244v1_genomic	USA	1	1	0	0	0	0	0	0	0	0	0	0	0	0	0	0	0	0	0	1	0	0	0	0	0	1	1	1	0	1	1	1	1	1	1	1	1	0	0	0	0
GCF_001406415.1_13414_6_73_genomic	UK	1	1	0	0	0	0	0	0	0	0	0	0	0	0	0	0	0	0	0	1	0	0	0	0	0	1	1	1	0	1	1	1	0	1	1	1	1	0	0	0	0
GCF_001546355.1_ASM154635v1_genomic	Unknown	1	0	0	0	0	0	0	0	0	0	0	0	0	0	0	0	0	0	0	1	0	0	0	0	0	1	1	1	0	1	1	1	1	1	1	1	1	0	0	0	0
GCF_001854085.1_ASM185408v1_genomic	South Korea	0	0	0	0	0	0	0	0	0	0	0	0	0	0	0	0	0	0	0	1	0	0	0	1	0	1	1	1	1	1	0	1	1	1	1	0	1	0	0	0	0
GCF_002355795.1_ASM235579v1_genomic	Unknown	1	1	0	0	0	0	0	0	0	0	0	0	0	0	0	0	0	0	0	1	0	0	0	1	0	1	1	1	1	1	0	1	1	1	1	0	1	0	0	0	0
GCF_003475625.1_ASM347562v1_genomic	China	1	1	0	0	0	0	0	0	0	0	0	0	0	0	0	0	0	0	0	1	0	0	0	1	0	1	1	1	1	1	0	1	1	1	1	0	1	0	0	0	0
GCF_004115725.1_ASM411572v1_genomic	Italy	1	0	0	0	0	0	0	0	0	0	0	0	0	0	0	0	0	0	0	1	0	0	0	0	0	1	1	0	0	1	1	1	0	1	1	1	0	0	0	0	0
GCF_004116225.1_ASM411622v1_genomic	Italy	1	0	0	0	0	0	0	0	0	0	0	0	0	0	0	0	0	0	0	1	0	0	0	0	0	1	1	0	0	1	1	1	1	1	1	1	1	0	0	0	0
GCF_004116235.1_ASM411623v1_genomic	Italy	1	0	0	0	0	0	0	0	0	0	0	0	0	0	0	0	0	0	0	1	0	0	0	0	0	1	1	1	1	1	0	1	1	0	1	1	1	0	0	0	0
GCF_005844105.1_ASM584410v1_genomic	USA	1	0	0	0	0	0	0	0	0	0	0	0	0	0	0	0	0	0	0	1	0	0	0	0	0	1	1	1	0	1	1	1	1	1	1	1	1	0	0	0	0
GCF_005844665.1_ASM584466v1_genomic	USA	1	0	0	0	0	0	0	0	0	0	0	0	0	0	0	0	0	0	0	1	0	0	0	0	0	1	1	0	0	1	1	1	1	1	1	1	1	0	0	0	0
GCF_015548365.1_ASM1554836v1_genomic	USA	1	0	0	0	0	0	0	0	0	0	0	0	0	0	0	0	0	0	0	1	0	0	0	0	0	1	1	1	0	1	1	1	1	1	1	1	1	0	0	0	0
GCF_015548585.1_ASM1554858v1_genomic	USA	1	0	0	0	0	0	0	0	0	0	0	0	0	0	0	0	0	0	0	1	0	0	0	0	0	1	1	0	0	1	1	1	1	1	1	1	1	0	0	0	0
GCF_015553385.1_ASM1555338v1_genomic	USA	1	0	0	0	0	0	0	0	0	0	0	0	0	0	0	0	0	0	0	1	0	0	0	0	0	1	1	1	0	1	1	1	1	0	1	1	1	0	0	0	0
GCF_015553685.1_ASM1555368v1_genomic	USA	1	0	0	0	0	0	0	0	0	0	0	0	0	0	0	0	0	0	0	1	0	0	0	0	0	1	1	0	0	1	1	1	1	1	1	1	1	0	0	0	0
GCF_015553915.1_ASM1555391v1_genomic	USA	1	1	0	0	0	0	0	0	0	0	0	0	0	0	0	0	0	0	0	1	0	0	0	0	0	1	1	1	0	1	1	1	1	0	1	1	1	0	0	0	0
GCF_015555525.1_ASM1555552v1_genomic	USA	1	0	0	0	0	0	0	1	0	0	0	0	0	0	0	0	0	0	0	1	0	0	0	0	0	1	1	1	0	1	1	1	1	0	1	1	1	0	0	0	0
GCF_015555735.1_ASM1555573v1_genomic	USA	0	1	0	0	0	0	0	0	0	0	0	0	0	0	0	0	0	0	0	1	0	0	0	0	0	1	1	1	0	1	1	1	1	0	1	1	1	0	0	0	0
GCF_015561335.1_ASM1556133v1_genomic	USA	1	0	0	0	0	0	0	0	0	0	0	0	0	0	0	0	0	0	0	1	0	0	0	0	0	1	1	1	0	1	1	1	1	1	1	1	1	0	0	0	0
GCF_015667875.1_ASM1566787v1_genomic	USA	1	1	0	0	0	0	0	0	0	1	0	0	0	0	0	0	0	0	0	1	0	0	0	0	0	1	1	1	0	1	1	1	1	0	1	1	1	0	0	0	0
GCF_015670075.1_ASM1567007v1_genomic	USA	1	1	0	0	0	0	0	1	0	0	0	0	0	0	0	0	0	0	0	1	0	0	0	0	0	1	1	1	0	1	1	1	1	1	1	1	1	0	0	0	0
GCF_015670355.1_ASM1567035v1_genomic	USA	1	1	0	0	0	0	0	0	0	0	0	0	0	0	0	0	0	0	0	1	0	0	0	0	0	1	1	0	0	1	1	1	1	1	1	1	1	0	0	0	0
GCF_019733895.1_ASM1973389v1_genomic	China	1	1	0	0	0	0	0	0	0	0	0	0	0	0	0	0	0	0	0	1	0	0	0	0	0	1	1	0	0	1	1	1	1	1	1	0	1	0	0	0	0
GCF_020138435.1_ASM2013843v1_genomic	Finland	1	0	0	0	0	0	0	0	0	0	0	0	0	0	0	0	0	0	0	1	0	0	0	0	0	1	1	1	0	1	0	1	1	1	1	0	1	0	0	0	0
GCF_020138455.1_ASM2013845v1_genomic	Finland	0	0	0	0	0	0	0	0	0	0	0	0	0	0	0	0	0	0	0	1	0	0	0	0	0	1	1	1	0	1	1	1	1	1	1	0	1	0	0	0	0
GCF_020138475.1_ASM2013847v1_genomic	Finland	1	0	0	0	0	0	0	0	0	0	0	0	0	0	0	0	0	0	0	1	0	0	0	0	0	1	1	1	0	1	1	1	1	0	1	1	1	1	0	0	0
GCF_020138495.1_ASM2013849v1_genomic	Finland	1	1	0	0	0	0	0	0	0	0	0	0	0	0	0	0	0	0	0	1	0	0	0	0	0	1	1	1	0	1	1	1	1	0	1	1	1	0	0	0	0
GCF_020138515.1_ASM2013851v1_genomic	Finland	1	0	0	0	0	0	0	0	0	0	0	0	0	0	0	0	0	0	0	1	0	0	0	0	0	1	1	1	0	1	1	1	1	1	0	1	1	0	0	0	0
GCF_020138775.1_ASM2013877v1_genomic	Finland	1	0	0	0	0	0	0	0	0	0	0	0	0	0	0	0	0	0	0	1	0	0	0	0	0	1	1	1	0	1	1	1	1	1	1	1	1	0	0	0	0
GCF_020138795.1_ASM2013879v1_genomic	Finland	1	0	0	0	0	0	0	0	0	0	0	0	0	0	0	0	0	0	0	1	0	0	0	0	0	1	1	0	0	1	1	1	1	0	1	1	1	0	0	0	0
GCF_020139215.1_ASM2013921v1_genomic	Germany	1	0	0	0	0	0	0	0	0	0	0	0	0	0	0	0	0	0	0	1	0	0	0	0	0	1	1	1	0	1	1	1	1	0	1	1	1	0	0	0	0
GCF_020139235.1_ASM2013923v1_genomic	Finland	0	0	0	0	0	0	0	0	0	0	0	0	0	0	0	0	0	0	0	1	0	0	0	0	0	1	1	1	0	1	1	1	1	1	1	1	1	0	0	0	0
GCF_020139255.1_ASM2013925v1_genomic	Finland	0	0	0	0	0	0	0	0	0	0	0	0	0	0	0	0	0	0	0	1	0	0	0	0	0	1	1	1	0	1	1	1	1	1	1	1	1	0	0	0	0
GCF_020139275.1_ASM2013927v1_genomic	Finland	0	0	0	0	0	0	0	0	0	0	0	0	0	0	0	0	0	0	0	1	0	0	0	0	0	1	1	1	0	1	1	1	1	1	1	1	1	0	0	0	0
GCF_020709015.1_ASM2070901v1_genomic	USA	1	1	0	0	0	0	0	0	0	1	0	0	0	0	0	0	0	0	0	1	0	0	0	0	0	1	1	1	0	0	1	1	1	1	0	1	1	0	0	0	0
GCF_021560735.1_ASM2156073v1_genomic	Finland	0	0	0	0	0	0	0	0	0	0	0	0	0	0	0	0	0	0	0	1	0	0	0	0	0	1	1	1	0	1	1	1	1	0	1	1	1	0	0	0	0
GCF_022132865.1_NA_genomic	USA	1	1	0	0	0	0	0	0	0	0	0	0	0	0	0	0	0	0	0	1	0	0	0	0	0	1	1	0	0	1	1	1	1	0	1	1	1	0	0	0	0
GCF_022132885.1_NA_genomic	USA	1	1	0	0	0	0	0	0	0	0	0	0	0	0	0	0	0	0	0	1	0	0	0	0	0	1	1	1	0	1	1	1	1	1	1	1	1	0	0	0	0
GCF_022132945.1_NA_genomic	USA	1	1	0	0	0	0	0	0	0	1	0	0	0	0	0	0	0	0	0	1	0	0	0	0	0	1	1	1	0	1	1	0	1	1	1	1	1	0	0	0	0
GCF_022132965.1_NA_genomic	USA	1	1	0	0	0	0	0	0	0	1	0	0	0	0	0	0	0	0	0	1	0	0	0	0	0	1	1	1	0	1	1	1	1	0	1	1	1	0	0	0	0
GCF_022132975.1_NA_genomic	USA	1	1	0	0	0	0	0	0	0	1	0	0	0	0	0	0	0	0	0	1	0	0	0	0	0	1	1	1	0	1	1	1	1	1	1	1	1	0	0	0	0
GCF_022440625.1_ASM2244062v1_genomic	Malaysia	1	1	0	0	0	0	0	0	0	0	0	0	0	0	0	0	0	0	0	1	0	0	0	0	0	1	1	1	0	1	1	1	1	0	1	1	1	0	0	0	0
GCF_024055875.1_ASM2405587v1_genomic	USA	1	1	0	0	0	0	0	0	0	0	0	0	0	0	0	0	0	0	0	1	0	0	0	0	0	1	1	1	0	1	1	1	1	1	1	1	1	0	0	0	0
GCF_024128825.1_ASM2412882v1_genomic	USA	1	1	0	0	0	0	0	0	0	0	0	0	0	0	0	0	0	0	0	1	0	0	0	0	0	1	1	1	0	1	1	1	1	0	1	1	1	0	0	0	0
GCF_024294865.1_ASM2429486v1_genomic	USA	1	1	0	0	0	0	0	0	0	0	0	0	0	0	0	0	0	0	0	1	0	0	0	0	0	1	1	1	0	1	1	1	1	1	1	1	0	0	0	0	0
GCF_024295025.1_ASM2429502v1_genomic	USA	1	1	0	0	0	0	0	0	0	0	0	0	0	0	0	0	0	0	0	1	0	0	0	0	0	1	1	1	0	1	1	1	1	0	1	1	1	0	0	0	0
GCF_024734525.1_ASM2473452v1_genomic	chile	1	0	0	0	0	1	0	0	0	0	0	0	0	0	0	0	1	0	0	1	0	0	0	0	0	1	1	1	0	0	1	1	1	0	1	1	1	0	0	0	0
GCF_025989775.1_ASM2598977v1_genomic	Japan	1	1	0	0	0	0	0	0	0	1	0	0	0	0	0	0	0	0	0	1	0	0	0	0	0	1	1	1	0	1	1	1	1	1	1	1	1	0	0	0	0
GCF_027661145.1_ASM2766114v1_genomic	China	1	1	0	0	0	0	0	0	0	0	0	0	0	0	0	0	0	0	0	1	0	0	0	0	0	1	1	1	0	1	1	1	1	1	1	1	1	0	0	0	0
GCF_027676225.1_ASM2767622v1_genomic	China	1	0	0	0	0	0	0	1	0	1	0	0	0	0	0	0	0	0	0	1	0	0	0	0	0	1	1	1	0	1	1	1	1	0	1	1	1	0	0	0	0
GCF_027676325.1_ASM2767632v1_genomic	China	1	1	0	0	0	0	0	0	0	0	0	0	0	0	0	0	0	0	0	1	0	0	0	0	0	1	1	1	0	1	1	1	1	0	1	1	1	0	0	0	0
GCF_027676525.1_ASM2767652v1_genomic	China	1	1	0	0	0	0	0	0	0	0	0	0	0	0	0	0	0	0	0	1	0	0	0	0	0	1	1	1	0	1	1	1	1	0	1	1	1	0	0	0	0
GCF_027676545.1_ASM2767654v1_genomic	China	1	1	0	0	0	0	0	0	0	0	0	0	0	0	0	0	0	0	0	1	0	0	0	0	0	1	1	1	0	1	1	1	1	1	1	1	1	0	0	0	0
GCF_027676565.1_ASM2767656v1_genomic	China	1	1	0	0	0	0	0	0	0	0	0	0	0	0	0	0	0	0	0	1	0	0	0	0	0	1	1	1	0	1	1	1	0	1	1	0	1	0	0	0	0
GCF_027677445.1_ASM2767744v1_genomic	China	1	1	0	0	0	0	0	0	0	0	0	0	0	0	0	0	0	0	0	1	0	0	0	0	0	1	1	1	0	1	1	1	1	0	1	1	1	0	0	0	0
GCF_027677685.1_ASM2767768v1_genomic	China	1	1	0	0	0	0	0	0	0	0	0	0	0	0	0	0	0	0	0	1	0	0	0	0	0	1	1	1	0	1	1	1	1	1	1	1	1	0	0	0	0
GCF_027686885.1_ASM2768688v1_genomic	China	1	0	0	0	0	0	0	0	0	0	0	0	0	0	0	0	0	0	0	1	0	0	0	0	0	0	1	1	0	1	1	1	1	0	1	1	1	0	0	0	0
GCF_027687005.1_ASM2768700v1_genomic	China	1	1	0	0	0	0	0	0	0	1	0	0	0	0	0	0	0	0	0	1	0	0	0	0	0	1	1	1	0	1	1	1	1	0	1	1	1	0	0	0	0
GCF_027695855.1_ASM2769585v1_genomic	China	1	0	0	0	0	0	0	0	0	0	0	0	0	0	0	0	0	0	0	1	0	0	0	0	0	1	1	1	0	1	1	1	1	0	1	1	1	0	0	0	0
GCF_028207395.1_ASM2820739v1_genomic	USA	1	1	0	0	0	0	0	0	0	0	0	0	0	0	0	0	0	0	0	1	0	0	0	0	0	1	1	1	0	1	1	1	1	1	1	1	1	0	0	0	0
GCF_028207455.1_ASM2820745v1_genomic	USA	1	1	0	0	0	0	0	0	0	0	0	0	0	0	0	0	0	0	0	1	0	0	0	0	0	1	1	1	0	1	1	1	1	0	1	1	1	0	0	0	0
GCF_028207495.1_ASM2820749v1_genomic	USA	0	0	0	0	0	0	0	0	0	0	0	0	0	0	0	0	0	0	0	1	0	0	0	0	0	1	1	1	0	1	1	1	1	0	1	1	1	0	0	0	0
GCF_028207635.1_ASM2820763v1_genomic	USA	1	1	0	0	0	0	0	0	0	0	0	0	0	0	0	0	0	0	0	1	0	0	0	0	0	1	1	1	0	1	1	1	1	1	1	1	1	0	0	0	0
GCF_028207695.1_ASM2820769v1_genomic	USA	1	1	0	0	0	0	0	0	0	0	0	0	0	0	0	0	0	0	0	1	0	0	0	0	0	1	1	1	0	1	1	1	1	1	1	1	1	0	0	0	0
GCF_028207715.1_ASM2820771v1_genomic	USA	1	1	0	0	0	0	0	0	0	0	0	0	0	0	0	0	0	0	0	1	0	0	0	0	0	1	1	1	0	1	1	1	1	0	1	1	1	0	0	0	0
GCF_028207755.1_ASM2820775v1_genomic	USA	1	0	0	0	0	0	0	0	0	0	0	0	0	0	0	0	0	0	0	1	0	0	0	0	0	1	1	1	0	1	1	1	1	1	1	1	1	0	0	0	0
GCF_028207825.1_ASM2820782v1_genomic	USA	0	0	0	0	0	0	0	0	0	0	0	0	0	0	0	0	0	0	0	1	0	0	0	0	0	1	1	0	0	1	1	1	1	1	1	1	1	0	0	0	0
GCF_028210205.1_ASM2821020v1_genomic	USA	1	0	0	0	0	0	0	0	0	0	0	0	0	0	0	0	0	0	0	1	0	0	0	0	0	1	1	1	0	1	1	1	1	0	1	1	1	0	0	0	0
GCF_028210275.1_ASM2821027v1_genomic	USA	1	0	0	0	0	0	0	0	0	0	0	0	0	0	0	0	0	0	0	1	0	0	0	0	0	1	1	1	0	1	1	1	1	0	1	1	1	0	0	0	0
GCF_028210295.1_ASM2821029v1_genomic	USA	1	1	0	0	0	0	0	0	0	1	0	0	0	0	0	0	0	0	0	1	0	0	0	1	0	1	1	1	0	1	1	1	1	0	1	1	1	0	0	0	0
GCF_028743735.1_ASM2874373v1_genomic	USA	0	0	0	0	0	0	0	0	0	0	0	0	0	0	0	0	0	0	0	1	0	0	0	0	0	1	1	1	0	1	1	1	1	0	1	1	1	0	0	0	0
GCF_029392935.1_ASM2939293v1_genomic	USA	0	0	0	0	0	0	0	0	0	0	0	0	0	0	0	0	0	0	0	1	0	0	0	0	0	1	1	1	0	1	1	1	1	1	1	1	1	0	0	0	0
GCF_030545585.1_ASM3054558v1_genomic	USA	1	1	0	0	0	0	0	1	0	0	0	0	0	0	0	0	0	0	1	1	0	0	0	0	0	1	1	1	0	1	1	1	1	1	1	1	1	0	0	0	0
GCF_030546235.1_ASM3054623v1_genomic	USA	1	1	0	0	0	0	0	0	0	0	0	0	0	0	0	0	0	0	0	1	0	0	0	0	0	1	1	1	0	1	1	1	1	1	1	1	1	0	0	0	0
GCF_034930535.1_ASM3493053v1_genomic	USA	1	0	0	0	0	0	0	0	0	0	0	0	0	0	0	0	0	0	0	1	0	1	0	0	0	1	1	1	0	1	1	1	1	1	1	1	1	0	0	0	0
GCF_034930575.1_ASM3493057v1_genomic	USA	1	0	0	0	0	0	0	0	0	0	0	0	0	0	0	0	0	0	0	1	0	0	0	0	0	1	1	1	0	1	1	1	1	0	1	1	1	0	0	0	0
GCF_034930645.1_ASM3493064v1_genomic	USA	1	0	0	0	0	0	0	0	0	0	0	0	0	0	0	0	0	0	0	1	0	0	0	1	0	1	1	1	1	1	1	1	1	0	1	1	1	0	0	0	0
GCF_034930705.1_ASM3493070v1_genomic	USA	1	0	0	0	0	0	0	0	0	0	0	0	0	0	0	0	0	0	0	1	0	0	0	1	0	1	1	1	1	1	1	1	1	0	1	1	1	0	0	0	0
GCF_034930805.1_ASM3493080v1_genomic	USA	1	0	0	0	0	0	0	0	0	0	0	0	0	0	0	0	0	0	0	1	0	1	0	0	0	1	1	1	0	1	1	1	1	1	1	1	1	0	0	0	0
GCF_900447095.1_50432_B01_genomic	UK	0	0	0	0	0	0	0	0	0	0	0	0	0	0	0	0	0	0	0	1	0	0	0	1	0	1	1	1	0	1	1	1	0	1	1	1	1	0	0	1	1
GCF_900461135.1_50377_E01_genomic	UK	0	0	0	0	0	0	0	0	0	0	0	0	0	0	0	0	0	0	0	1	0	0	0	0	0	1	1	1	0	1	1	1	1	1	1	1	1	0	0	0	0
GCF_900461295.1_48269_C01_genomic	Germany	0	0	0	0	0	0	0	0	0	0	0	0	0	0	0	0	0	0	0	1	0	0	0	0	0	1	1	1	0	1	1	1	1	1	1	1	1	0	0	0	0
GCF_901523095.1_44310_E02_genomic	UK	0	0	0	0	0	0	0	0	0	0	0	0	0	0	0	0	0	0	0	1	0	0	0	0	0	1	1	1	0	1	1	1	1	1	1	1	1	0	0	0	0
GCF_902166005.1_26009_2_20_genomic	UK	1	0	0	0	0	0	0	1	0	0	0	0	0	0	0	0	0	0	0	1	1	0	0	0	0	0	1	1	0	1	1	1	0	1	1	1	1	0	1	0	0
GCF_902166025.1_26009_2_17_genomic	UK	1	1	0	0	0	0	0	0	0	1	0	0	0	0	0	0	0	0	0	1	0	0	0	0	0	1	1	1	0	1	1	1	1	0	1	1	1	0	0	0	0
GCF_902166095.1_26009_2_27_genomic	UK	1	0	0	0	0	0	0	0	0	0	0	0	0	0	0	0	0	0	0	1	0	0	0	0	0	1	1	1	0	1	1	1	1	0	1	1	1	0	0	0	0
GCF_902166135.1_26009_2_31_genomic	UK	1	0	0	0	0	0	0	0	0	0	0	0	0	0	0	0	0	0	0	1	0	0	0	0	0	1	1	1	0	1	1	1	1	1	1	1	1	0	0	0	0
GCF_902166765.1_26009_2_37_genomic	UK	0	0	0	0	0	0	0	0	0	0	0	0	0	0	0	0	0	0	0	1	0	0	0	0	0	1	1	1	0	1	1	1	1	0	1	1	1	0	0	0	0
GCF_902386435.1_UHGG_MGYG-HGUT-02372_genomic	Unknown	0	0	0	0	0	0	0	0	0	0	0	0	0	0	0	0	0	0	0	1	0	0	0	0	0	1	1	1	0	1	1	1	1	1	1	1	1	0	0	0	0
GCF_902459425.1_Q135.2_genomic	UK	1	0	0	0	0	0	0	0	0	0	0	0	0	0	0	0	0	0	0	1	1	0	0	0	0	1	1	1	0	1	1	1	0	1	1	1	1	0	1	0	0
GCF_902459435.1_Q061.2_genomic	UK	1	0	0	0	0	0	0	0	0	0	0	0	0	0	0	0	0	0	0	1	0	0	0	0	0	1	1	1	0	1	1	1	1	1	1	1	1	0	0	0	0
GCF_902459455.1_Q041.2_genomic	UK	0	0	0	0	0	0	0	0	0	0	0	0	0	0	0	0	0	0	0	1	0	0	0	0	0	1	1	1	0	1	1	1	1	1	1	1	1	0	0	0	0
GCF_951335905.1_D13118_genomic	Australia	1	1	0	0	0	0	0	0	0	0	0	0	0	0	0	0	0	0	0	1	0	0	0	0	0	1	1	1	0	1	1	1	1	1	1	1	1	0	0	0	0
GCF_951335935.1_RY112_genomic	Australia	0	0	0	0	0	0	0	0	0	0	0	0	0	0	0	0	0	0	0	1	0	0	0	0	0	1	1	1	0	1	1	1	1	1	1	1	1	0	0	0	0
GCF_951335945.1_RY11_genomic	Australia	0	0	0	0	0	0	0	0	0	0	0	0	0	0	0	0	0	0	0	1	0	0	0	0	0	1	1	1	0	1	1	1	1	1	1	1	1	0	0	0	0
GCF_951335955.1_RY119_genomic	Australia	0	0	0	0	0	0	0	0	0	0	0	0	0	0	0	0	0	0	0	1	0	0	0	0	0	1	1	1	0	1	1	1	1	1	1	1	1	0	0	0	0
GCF_951335965.1_MC077_H6_genomic	Australia	1	1	0	0	0	0	0	0	0	0	0	0	0	0	0	0	0	0	0	1	0	0	0	0	0	1	1	1	0	1	1	1	1	1	1	1	1	1	0	0	0
GCF_951336045.1_CC01013_genomic	Australia	1	1	0	0	0	0	0	0	0	1	0	0	0	0	0	0	0	0	0	1	0	0	0	0	0	1	1	1	0	1	1	1	1	1	1	1	1	1	0	0	0
GCF_951336075.1_RY126_genomic	Australia	0	0	0	0	0	0	0	0	0	0	0	0	0	0	0	0	0	0	0	1	0	0	1	1	0	1	1	1	0	1	1	1	1	1	1	1	1	0	0	0	0
GCF_951336125.1_CW496_genomic	USA	1	0	0	0	0	1	0	0	0	1	0	0	0	0	0	0	1	0	0	1	0	0	0	0	0	1	1	1	0	1	1	1	1	1	1	1	1	1	0	0	0
GCF_951336165.1_RY125_genomic	Australia	0	0	0	0	0	0	0	0	0	0	0	0	0	0	0	0	0	0	0	1	0	0	1	1	0	1	1	1	0	1	1	1	1	1	1	1	1	0	0	0	0
GCF_951336325.1_AMR_G7_2_genomic	Australia	1	1	0	0	0	0	0	0	0	0	0	0	0	0	0	0	0	0	0	1	0	0	0	0	0	1	1	1	0	1	1	1	1	1	1	1	1	1	0	0	0
GCF_951336455.1_VITAL_27_V_F7_genomic	Australia	0	0	0	0	0	0	0	0	0	0	0	0	0	0	0	0	0	0	0	1	0	0	1	1	0	1	1	1	0	1	1	1	1	1	1	1	1	0	0	0	0
GCF_951336515.1_CC00744_genomic	Australia	1	1	0	0	0	0	0	0	0	1	0	0	0	0	0	0	0	0	0	1	0	0	0	0	0	1	1	0	0	1	1	1	1	0	1	1	1	0	0	0	0
GCF_951336585.1_JIR4240_genomic	Australia	0	0	0	0	0	0	0	0	0	0	0	0	0	0	0	0	0	0	0	1	0	0	0	0	0	1	1	0	0	1	1	1	0	1	1	1	1	0	0	0	0
GCF_951336615.1_AMR_G8_2_genomic	Australia	1	1	0	0	0	0	0	0	0	0	0	0	0	0	0	0	0	0	0	1	0	0	0	0	0	1	1	0	0	1	1	1	1	1	1	1	1	0	0	0	0
GCF_951336685.1_AMR_A7_2_genomic	Australia	1	1	0	0	0	0	0	0	0	0	0	0	0	0	0	0	0	0	0	1	0	0	0	0	0	1	1	0	0	1	1	1	1	1	1	1	1	0	0	0	0
GCF_951336695.1_Bar3_genomic	Australia	0	0	0	0	0	0	0	0	0	0	0	0	0	0	0	0	0	0	0	1	0	0	0	0	0	1	1	0	0	1	1	1	1	1	1	1	1	0	0	0	0
GCF_951336795.1_CN5383_genomic	Papua	0	0	0	0	0	0	0	0	0	0	0	0	0	0	0	0	0	0	0	1	0	0	0	0	0	1	1	0	0	1	1	1	1	1	1	1	1	0	0	0	0
GCF_951336875.1_RY39_genomic	Australia	0	0	0	0	0	0	0	0	0	0	0	0	0	0	0	0	0	0	0	1	0	0	0	0	0	1	1	1	0	0	0	0	0	0	1	1	0	0	0	0	0
GCF_951336915.1_MC018CN_B4_genomic	Australia	0	0	0	0	0	0	0	0	0	0	0	0	0	0	0	0	0	0	0	1	0	0	0	0	0	1	1	1	0	0	0	0	0	0	1	1	0	0	0	0	0
GCF_951336945.1_JIR13182_genomic	Australia	0	0	0	0	0	0	0	0	0	0	0	0	0	0	0	0	0	0	0	1	0	0	0	0	0	1	1	1	0	0	0	0	0	0	1	1	0	0	0	0	0
GCF_951336955.1_MC018_H3_genomic	Australia	0	0	0	0	0	0	0	0	0	0	0	0	0	0	1	0	0	0	0	1	0	0	0	0	0	1	0	1	0	0	0	0	0	0	1	1	0	0	0	0	0
GCF_951337025.1_CC00856_genomic	Australia	1	0	0	0	0	0	0	0	0	0	0	0	0	0	0	0	0	0	0	1	0	0	0	1	0	1	1	0	0	0	0	0	0	0	1	0	0	0	0	0	0
GCF_951337045.1_RY51_genomic	Australia	0	0	0	0	0	0	0	0	0	0	0	0	0	0	0	0	0	0	0	1	0	0	0	1	0	1	1	0	0	0	0	0	0	0	1	0	0	0	0	0	0
GCF_951337075.1_MC053_E10_genomic	Australia	1	1	0	0	0	0	0	0	0	0	0	0	0	0	0	0	0	0	0	1	0	0	0	1	0	1	1	0	0	0	0	0	0	0	1	0	0	0	0	0	0
GCF_951337085.1_VITAL_27_V_F2_genomic	Australia	1	1	0	0	0	0	0	0	0	0	0	0	0	0	0	0	0	0	0	1	0	0	0	1	0	1	1	0	0	0	0	0	0	0	1	0	0	0	0	0	0
GCF_951337105.1_MC066_D7_genomic	Australia	1	1	0	0	0	0	0	0	0	0	0	0	0	0	0	0	0	0	0	1	0	0	0	0	0	1	1	0	0	0	0	0	0	0	1	1	0	0	0	0	0
GCF_951337185.1_MC056_E4_genomic	Australia	1	1	0	0	0	0	0	0	0	1	0	0	0	0	0	0	0	0	0	1	0	0	0	0	0	1	1	0	0	0	0	0	0	0	1	1	0	0	0	0	0
GCF_951337215.1_RY19_genomic	Australia	0	0	0	0	0	0	0	0	0	0	0	0	0	0	0	0	0	0	0	1	0	0	0	1	0	1	1	0	0	0	0	1	0	0	1	0	1	0	0	0	0
GCF_951337505.1_MC077_F12_genomic	Australia	1	1	0	0	0	0	0	0	0	0	0	0	0	0	0	0	0	0	0	1	0	0	0	1	0	1	1	0	0	0	0	0	0	0	1	0	0	0	0	0	0
GCF_951337545.1_DE1_5_genomic	Australia	1	0	0	0	0	0	0	0	0	0	0	0	0	0	0	0	0	0	0	1	0	0	0	1	0	1	1	0	0	0	0	0	0	0	1	0	0	0	0	0	0
GCF_951337855.1_CWC_48_genomic	Australia	0	0	0	0	0	0	0	0	0	0	0	0	0	0	0	0	0	0	0	1	1	0	0	1	0	1	1	0	0	0	0	1	0	0	1	0	1	0	0	0	0
GCF_951338055.1_CP_PB-1_genomic	Australia	0	0	0	0	0	0	0	0	0	0	0	0	0	0	0	0	0	0	0	1	0	0	0	0	0	1	1	0	0	0	0	0	0	0	1	0	0	0	0	0	0
GCF_951338165.1_VITAL_50_E_A7_genomic	Australia	1	0	0	0	0	0	0	0	0	0	0	0	0	0	0	0	0	0	0	1	0	0	0	0	0	1	1	0	0	1	0	1	0	0	1	0	1	0	0	0	0
GCF_951338345.1_VITAL_28_H10_genomic	Australia	1	0	0	0	0	0	0	0	0	0	0	0	0	0	0	0	0	0	0	1	0	0	0	0	0	1	1	0	0	1	0	1	0	0	1	0	1	0	0	0	0
GCF_951339685.1_VITAL_28_F2_genomic	Australia	1	0	0	0	0	0	0	0	0	0	0	0	0	0	0	0	0	0	0	1	0	0	0	0	0	1	1	0	0	1	0	1	0	0	1	0	1	0	0	0	0
GCF_951340195.1_VITAL_28_A7_genomic	Australia	1	0	0	0	0	0	0	0	0	0	0	0	0	0	0	0	0	0	0	1	1	0	0	1	0	1	1	0	0	0	0	1	0	0	1	0	1	0	0	0	0
GCF_951340375.1_VITAL_28_D1_genomic	Australia	1	0	0	0	0	0	0	0	0	0	0	0	0	0	0	0	0	0	0	1	0	0	0	0	0	1	1	0	0	1	0	1	0	0	1	0	1	0	0	0	0
CQ100_scaffolds	China	1	1	0	0	0	0	0	0	0	0	0	0	0	0	0	0	0	0	0	1	0	0	0	0	0	1	1	0	0	1	1	1	0	1	1	0	1	0	0	0	0
CQ101_scaffolds	China	1	1	0	0	0	0	0	0	0	1	0	0	0	0	0	0	0	0	0	1	0	0	0	0	0	1	1	0	0	1	1	1	1	1	1	1	1	0	0	0	0
CQ102_scaffolds	China	1	1	0	0	0	0	0	0	0	0	0	0	0	0	0	0	0	0	0	1	0	0	0	0	0	1	1	1	0	1	1	1	1	0	1	1	1	0	0	0	0
CQ103_scaffolds	China	1	1	0	0	0	0	0	0	0	1	0	0	0	0	0	0	0	0	0	1	0	0	0	0	0	1	1	0	0	1	1	1	1	1	1	1	1	0	0	0	0
CQ104_scaffolds	China	1	1	0	0	0	0	0	0	0	1	0	0	0	0	0	0	0	0	0	1	0	0	0	0	0	1	1	1	0	1	1	1	1	0	1	1	1	0	0	0	0
CQ105_scaffolds	China	1	1	0	0	0	0	0	0	0	0	0	0	0	0	0	0	0	0	0	1	0	0	0	0	0	1	1	1	0	1	1	1	1	0	1	1	1	0	0	0	0
CQ106_scaffolds	China	1	0	0	0	0	0	0	0	0	0	0	0	0	0	0	0	0	0	0	1	0	0	0	0	0	1	1	1	0	1	1	1	1	1	1	1	1	0	0	0	0
CQ107_scaffolds	China	1	1	0	0	0	0	0	0	0	0	0	0	0	0	0	0	0	0	0	1	0	0	0	0	0	1	1	1	0	1	1	1	1	0	1	1	1	0	0	0	0
CQ108_scaffolds	China	1	1	0	0	0	0	0	0	0	1	0	0	0	0	0	0	0	0	0	1	0	0	0	0	0	1	1	1	0	1	1	1	0	0	1	0	0	0	0	0	0
CQ109_scaffolds	China	1	1	0	0	0	0	0	0	0	1	0	0	0	0	0	0	0	0	0	1	0	0	0	0	0	1	1	0	0	1	1	1	1	1	1	0	1	0	0	0	0
CQ110_scaffolds	China	1	1	0	0	0	0	0	0	0	1	0	0	0	0	0	0	0	0	0	1	0	0	0	0	0	1	1	1	1	1	1	1	1	1	1	1	1	0	0	0	0
CQ111_scaffolds	China	1	0	0	0	0	1	0	1	0	1	0	0	0	0	0	0	1	0	0	1	0	0	0	0	0	1	1	1	0	1	1	1	0	1	1	1	1	0	0	0	0
CQ112_scaffolds	China	0	0	0	0	0	0	0	0	0	0	0	0	0	0	0	0	0	0	0	1	0	0	0	0	0	1	1	1	0	1	1	1	1	1	1	1	1	0	0	0	0
CQ113_scaffolds	China	1	1	0	0	0	0	0	0	0	0	0	0	0	0	0	0	0	0	0	1	0	0	0	0	0	1	1	0	0	1	1	1	1	1	1	1	1	0	0	0	0
CQ114_scaffolds	China	0	0	0	0	0	0	0	0	0	0	0	0	0	0	0	0	0	0	0	1	0	0	0	0	0	1	1	0	0	1	1	1	0	1	1	0	1	0	0	0	0
CQ115_scaffolds	China	1	0	0	0	0	0	0	0	0	0	0	0	0	0	0	0	0	0	0	1	0	0	0	0	0	1	1	1	0	1	1	1	1	1	1	1	1	0	0	0	0
CQ116_scaffolds	China	1	1	0	0	0	0	0	0	0	1	0	0	0	0	0	0	0	0	0	1	0	0	0	0	0	1	1	1	0	1	1	1	1	0	1	1	1	0	0	0	0
CQ117_scaffolds	China	1	1	0	0	0	0	0	0	0	0	0	0	0	0	0	0	0	0	0	1	0	0	0	0	0	1	1	1	1	1	1	1	1	0	1	1	1	0	0	0	0
CQ118_scaffolds	China	1	1	0	0	0	0	0	0	0	0	0	0	0	0	0	0	0	0	0	1	0	0	0	0	0	1	1	0	0	1	1	1	1	1	1	1	1	0	0	0	0
CQ119_scaffolds	China	1	1	0	0	0	0	0	0	0	1	0	0	0	0	0	0	0	0	0	1	0	0	0	0	0	1	1	1	0	1	1	1	0	0	1	1	0	0	0	0	0
CQ11_scaffolds	China	1	1	0	0	0	0	0	0	0	1	0	0	0	0	0	0	0	0	0	1	0	0	0	0	0	1	1	1	0	1	1	1	1	1	1	1	1	0	0	0	0
CQ121_scaffolds	China	1	1	0	0	0	0	0	0	0	1	0	0	0	0	0	0	0	0	0	1	0	0	0	0	0	1	1	0	0	1	1	1	1	1	1	1	1	0	0	0	0
CQ122_scaffolds	China	1	1	0	0	0	0	0	1	0	1	0	0	0	0	0	0	0	0	0	1	0	0	0	0	0	1	1	1	0	1	1	1	1	1	1	1	1	0	0	0	0
CQ123_scaffolds	China	1	1	0	0	0	0	0	1	0	1	0	0	0	0	0	0	0	0	0	1	0	0	0	0	0	1	1	1	0	1	1	1	1	1	1	1	1	0	0	0	0
CQ124_scaffolds	China	1	0	0	0	0	1	0	0	0	1	1	0	0	0	0	0	1	1	0	1	0	0	0	0	0	1	1	1	0	1	1	1	0	1	1	0	1	0	0	0	0
CQ125_scaffolds	China	1	0	0	0	0	0	0	0	0	0	0	0	0	0	0	0	0	0	0	1	0	0	0	0	1	1	1	1	0	1	1	1	1	0	1	1	1	0	0	0	0
CQ127_scaffolds	China	1	1	0	0	0	0	0	0	0	1	0	0	0	0	0	0	0	0	0	1	0	0	0	0	0	1	1	1	0	1	1	1	1	1	1	1	1	0	0	0	0
CQ128_scaffolds	China	1	1	0	0	0	0	0	0	0	1	0	0	0	0	0	0	0	0	0	1	0	0	0	0	0	1	1	1	0	1	1	1	1	1	1	1	1	0	0	0	0
CQ129_scaffolds	China	1	1	0	0	0	0	0	0	0	1	0	0	0	0	0	0	0	0	0	1	0	0	0	0	0	1	1	1	0	1	1	1	1	0	1	1	1	0	0	0	0
CQ130_scaffolds	China	1	1	0	0	0	0	0	0	0	0	0	0	1	0	0	0	0	0	1	1	0	0	0	0	0	1	1	0	0	1	1	1	1	1	1	1	1	0	0	0	0
CQ131_scaffolds	China	1	1	0	0	0	0	0	0	0	0	0	0	0	0	0	0	0	0	0	1	0	0	0	0	0	1	1	0	0	1	1	1	1	1	1	1	1	0	0	0	0
CQ132_scaffolds	China	1	1	0	0	0	0	0	0	0	1	0	0	0	0	0	0	0	0	0	1	0	0	0	0	0	1	1	1	0	1	1	1	1	0	1	1	1	0	0	0	0
CQ133_scaffolds	China	1	1	0	0	0	0	0	0	0	0	0	0	0	0	0	0	0	0	0	1	0	0	0	0	0	1	1	1	0	1	1	1	1	0	1	1	1	0	0	0	0
CQ13_scaffolds	China	1	1	0	0	0	0	0	0	0	1	0	0	0	0	0	0	0	0	0	1	0	0	0	0	0	1	1	1	0	1	1	1	1	1	1	1	1	0	0	0	0
CQ141_scaffolds	China	1	1	0	0	0	0	0	1	0	1	0	0	0	0	0	0	0	0	0	1	0	0	0	0	0	1	1	1	0	1	1	1	1	1	1	1	1	0	0	0	0
CQ142_scaffolds	China	1	1	0	0	0	0	0	1	0	0	0	0	0	0	0	0	0	0	0	1	0	0	0	0	0	1	1	1	0	1	1	1	1	0	1	1	1	0	0	0	0
CQ143_scaffolds	China	1	1	0	0	0	0	0	0	0	1	0	0	0	0	0	0	0	0	0	1	0	0	0	0	0	1	1	1	0	1	1	1	1	0	1	1	1	0	0	0	0
CQ144_scaffolds	China	1	1	0	0	0	0	0	0	0	0	0	0	0	0	0	0	0	0	0	1	0	0	0	0	0	1	1	0	0	1	1	1	1	1	1	1	1	0	0	0	0
CQ145_scaffolds	China	0	0	0	0	0	0	0	0	0	0	0	0	0	0	0	0	0	0	0	1	0	0	0	1	0	1	1	1	0	1	1	1	1	1	1	1	1	0	0	0	0
CQ146_scaffolds	China	0	0	0	0	0	0	0	0	0	0	0	0	0	0	0	0	0	0	0	1	0	0	0	0	0	1	1	0	0	1	1	1	1	1	1	1	1	0	0	0	0
CQ147_scaffolds	China	1	0	0	0	0	0	0	0	0	0	0	0	0	0	0	0	0	0	0	1	0	0	0	1	0	1	1	1	0	1	1	1	1	1	1	1	1	0	0	0	0
CQ148_scaffolds	China	1	1	0	0	0	0	0	0	0	1	0	0	0	0	0	0	0	0	0	1	0	0	0	0	0	1	1	1	0	1	1	1	0	0	1	0	0	0	0	0	0
CQ14_scaffolds	China	1	1	0	0	0	0	0	0	0	0	0	0	0	0	0	0	0	0	0	1	0	0	0	0	0	1	1	0	0	1	1	1	1	1	1	1	1	0	0	0	0
CQ15_scaffolds	China	1	1	0	0	0	0	0	0	0	0	0	0	0	0	0	0	0	0	0	1	0	0	0	0	0	1	1	1	0	1	1	1	1	0	1	1	1	0	0	0	0
CQ160_scaffolds	China	1	0	0	0	0	1	0	0	0	0	0	0	0	0	0	0	1	0	0	1	0	0	0	0	0	1	1	1	0	1	1	1	1	0	1	1	1	0	0	0	0
CQ161_scaffolds	China	1	1	0	0	0	0	0	1	0	1	0	0	0	0	0	0	0	0	0	1	0	0	0	0	0	1	1	1	0	1	1	1	1	1	1	1	1	0	0	0	0
CQ162_scaffolds	China	1	1	0	0	0	0	0	1	0	1	0	0	0	0	0	0	0	0	0	1	0	0	0	0	0	1	1	1	0	1	1	1	1	1	1	1	1	0	0	0	0
CQ163_scaffolds	China	1	1	0	0	0	0	0	0	0	0	0	0	0	0	0	0	0	0	0	1	0	0	0	0	0	1	1	1	0	1	1	1	1	0	1	1	1	0	0	0	0
CQ164_scaffolds	China	1	0	0	0	0	0	0	0	0	1	0	0	0	0	0	0	0	0	0	1	0	0	0	0	0	1	1	0	0	1	1	1	1	1	1	1	1	0	0	0	0
CQ165_scaffolds	China	1	0	0	0	0	0	0	0	0	0	0	0	0	0	0	0	0	0	0	1	0	0	0	1	0	1	1	1	0	1	1	1	1	1	1	1	1	0	0	0	0
CQ166_scaffolds	China	1	1	0	0	0	0	0	0	0	1	0	0	0	0	0	0	0	0	0	1	0	0	0	0	0	1	1	1	0	1	1	1	1	0	1	1	1	0	0	0	0
CQ167_scaffolds	China	1	1	0	0	0	0	0	0	0	1	0	0	0	0	0	0	0	0	0	1	0	0	0	0	0	1	1	1	0	1	1	1	1	0	1	1	1	0	0	0	0
CQ168_scaffolds	China	1	0	0	0	0	1	0	0	0	1	0	0	0	0	0	0	1	0	0	1	0	0	0	0	0	1	1	0	1	1	1	1	1	1	1	1	1	0	0	0	0
CQ169_scaffolds	China	0	0	0	0	0	0	0	0	0	0	0	0	0	0	0	0	0	0	0	1	0	0	0	1	0	1	1	1	0	1	1	1	1	1	1	1	1	0	0	0	0
CQ170_scaffolds	China	1	1	0	0	0	0	0	0	0	0	0	0	0	0	0	0	0	0	0	1	0	0	0	0	0	1	1	1	0	1	1	1	0	1	1	1	1	0	0	0	0
CQ171_scaffolds	China	1	1	0	0	0	0	0	0	0	1	0	0	0	0	0	0	0	0	0	1	0	0	0	0	0	1	1	1	0	1	1	1	0	0	1	1	0	0	0	0	0
CQ172_scaffolds	China	1	1	0	0	0	0	0	0	0	1	0	0	0	0	0	0	0	0	0	1	0	0	0	0	0	1	1	1	0	1	1	1	1	0	1	1	1	0	0	0	0
CQ173_scaffolds	China	1	1	0	0	0	0	0	1	0	1	0	0	0	0	0	0	0	0	0	1	0	0	0	0	0	1	1	1	0	1	1	1	1	1	1	1	1	0	0	0	0
CQ174_scaffolds	China	1	1	0	0	0	0	0	0	1	0	0	0	0	0	0	0	0	0	0	1	0	0	0	0	0	1	1	0	0	1	1	1	1	1	1	1	1	0	0	0	0
CQ175_scaffolds	China	1	1	0	0	0	0	0	0	0	0	0	0	0	0	0	0	0	0	0	1	0	0	0	0	0	1	1	1	0	1	1	1	1	1	1	1	1	0	0	0	0
CQ176_scaffolds	China	1	0	0	0	0	0	0	0	0	1	0	0	0	0	0	0	0	0	0	1	0	0	0	0	0	1	1	0	0	1	1	1	1	1	1	1	1	0	0	0	0
CQ177_scaffolds	China	1	1	0	0	0	0	0	0	0	0	0	0	0	0	0	0	0	0	0	1	0	0	0	0	0	1	1	0	0	1	1	1	1	1	1	1	1	0	0	0	0
CQ178_scaffolds	China	1	1	0	0	0	0	0	0	0	0	0	0	0	0	0	0	0	0	0	1	0	0	0	0	0	1	1	0	0	1	1	1	1	1	1	1	1	0	0	0	0
CQ179_scaffolds	China	1	1	0	0	0	0	0	1	0	1	0	0	0	0	0	0	0	0	0	1	0	0	0	0	0	1	1	1	0	1	1	1	1	1	1	1	1	0	0	0	0
CQ17_scaffolds	China	1	1	0	0	0	0	0	0	0	0	0	0	0	0	0	0	0	0	0	1	0	0	0	0	0	1	1	0	0	1	1	1	1	1	1	1	1	0	0	0	0
CQ180_scaffolds	China	1	1	0	0	0	0	0	0	0	1	0	0	0	0	0	0	0	0	0	1	0	0	0	0	0	1	1	1	0	1	1	1	0	1	1	1	1	0	0	0	0
CQ181_scaffolds	China	1	1	0	0	0	0	0	0	0	1	0	0	0	0	0	0	0	0	0	1	0	0	0	0	0	1	1	0	0	1	1	1	1	1	1	1	1	0	0	0	0
CQ182_scaffolds	China	1	0	0	0	0	1	0	0	0	1	0	0	0	0	0	0	1	0	0	1	0	0	0	0	0	1	1	0	0	1	1	1	1	1	1	1	1	0	0	0	0
CQ183_scaffolds	China	1	1	0	0	0	0	0	1	0	1	0	0	0	0	0	0	0	0	0	1	0	0	0	0	0	1	1	1	0	1	1	1	1	0	1	1	1	0	0	0	0
CQ185_scaffolds	China	1	1	0	0	0	0	0	0	0	1	0	0	0	0	0	0	0	0	0	1	0	0	0	0	0	1	1	1	0	1	1	1	1	0	1	1	1	0	0	0	0
CQ186_scaffolds	China	1	1	0	0	0	0	0	0	0	0	0	0	0	0	0	0	0	0	0	1	0	0	0	0	0	1	1	1	0	1	1	1	1	0	1	1	1	0	0	0	0
CQ187_scaffolds	China	1	1	0	0	0	0	0	0	0	0	0	0	0	0	0	0	0	0	0	1	0	0	0	0	0	1	1	1	0	1	1	1	1	1	1	1	1	0	0	0	0
CQ188_scaffolds	China	1	1	0	0	0	0	0	1	0	1	0	0	0	0	0	0	0	0	0	1	0	0	0	0	0	1	1	1	0	1	1	1	0	0	1	0	0	0	0	0	0
CQ18_scaffolds	China	1	1	0	0	0	0	0	1	0	1	0	0	0	0	0	0	0	0	0	1	0	0	0	0	0	1	1	1	0	1	1	1	0	0	1	1	0	0	0	0	0
CQ19_scaffolds	China	1	1	0	0	0	0	0	0	0	1	0	0	0	0	0	0	0	0	0	1	0	0	0	0	0	1	1	1	0	1	1	1	1	0	1	1	1	0	0	0	0
CQ1_scaffolds	China	1	1	0	0	0	0	0	1	0	0	0	0	1	0	0	0	0	0	1	1	0	0	0	0	0	1	1	1	0	1	1	1	0	1	1	1	1	0	0	0	0
CQ202_scaffolds	China	1	1	0	0	0	0	0	0	0	0	0	0	0	0	0	0	0	0	0	1	0	0	0	0	0	1	1	1	0	1	1	1	1	1	1	1	1	0	0	0	0
CQ203_scaffolds	China	0	1	0	0	0	0	0	0	0	0	0	0	0	0	0	0	0	0	0	1	0	0	0	0	0	1	1	0	0	1	1	1	1	1	1	1	1	0	0	0	0
CQ204_scaffolds	China	1	1	0	0	0	0	0	0	0	1	0	0	0	0	0	0	0	0	0	1	0	0	0	0	0	1	1	1	0	1	1	1	1	0	1	1	1	0	0	0	0
CQ205_scaffolds	China	1	1	0	0	0	0	0	1	0	1	0	0	0	0	0	0	0	0	0	1	0	0	0	0	0	1	1	1	0	1	1	1	1	1	1	1	1	0	0	0	0
CQ206_scaffolds	China	1	1	0	0	0	0	0	0	0	1	0	0	0	0	0	0	0	0	0	1	0	0	0	0	0	1	1	0	0	1	1	1	1	1	1	1	1	0	0	0	0
CQ207_scaffolds	China	1	1	0	0	0	0	0	1	0	1	0	0	0	0	0	0	0	0	1	1	0	0	0	0	0	1	1	1	0	1	1	1	1	0	1	1	1	0	0	0	0
CQ208_scaffolds	China	1	1	0	0	0	0	0	0	0	1	0	0	0	0	0	0	0	0	0	1	0	0	0	0	0	1	1	0	0	1	1	1	1	1	1	1	1	0	0	0	0
CQ20_scaffolds	China	1	0	0	0	0	0	0	0	0	0	0	0	0	0	0	0	0	0	0	1	0	0	0	0	0	1	1	1	0	1	1	1	1	1	1	1	1	0	0	0	0
CQ210_scaffolds	China	1	1	0	0	0	0	0	0	0	0	0	0	0	0	0	0	0	0	0	1	0	0	0	0	0	1	1	1	0	1	1	1	1	0	1	1	1	0	0	0	0
CQ211_scaffolds	China	1	1	0	0	0	0	0	0	0	1	0	0	0	0	0	0	0	0	0	1	0	0	0	0	0	1	1	0	0	1	1	1	1	1	1	1	1	0	0	0	0
CQ212_scaffolds	China	1	1	0	0	0	0	0	0	0	1	0	0	0	0	0	0	0	0	0	1	0	0	0	0	0	1	1	1	0	1	1	1	1	1	1	1	1	0	0	0	0
CQ213_scaffolds	China	1	1	0	0	0	0	0	0	0	1	0	0	0	0	0	0	0	0	0	1	0	0	0	0	0	1	1	0	0	1	1	1	1	1	1	1	1	0	0	0	0
CQ214_scaffolds	China	1	1	0	0	0	0	0	1	0	1	0	0	0	0	0	0	0	0	0	1	0	0	0	0	0	1	1	1	0	1	1	1	1	0	1	1	1	0	0	0	0
CQ216_scaffolds	China	1	1	0	0	0	0	0	0	0	0	0	0	0	0	0	0	0	0	0	1	0	0	0	0	0	1	1	0	0	1	1	1	0	0	1	0	0	0	0	0	0
CQ217_scaffolds	China	1	1	0	0	0	0	0	0	0	1	0	0	0	0	0	0	0	0	0	1	0	0	0	0	0	1	1	1	0	1	1	1	1	1	1	1	1	0	0	0	0
CQ218_scaffolds	China	1	1	0	0	0	0	0	0	0	0	0	0	0	0	0	0	0	0	0	1	0	0	0	0	0	1	1	0	0	1	1	1	0	1	1	1	1	0	0	0	0
CQ219_scaffolds	China	1	1	0	0	0	0	0	0	0	0	0	0	0	0	0	0	0	0	0	1	0	0	0	0	0	1	1	0	0	1	1	1	1	1	1	1	1	0	0	0	0
CQ21_scaffolds	China	1	1	0	0	0	0	0	0	0	0	0	0	0	0	0	0	0	0	0	1	0	0	0	0	0	1	1	1	1	1	1	1	1	1	1	1	1	0	0	0	0
CQ220_scaffolds	China	1	1	0	0	0	0	0	0	0	1	0	0	0	0	0	0	0	0	0	1	0	0	0	0	0	1	1	0	0	1	1	1	1	1	1	1	1	0	0	0	0
CQ221_scaffolds	China	1	1	0	0	0	0	0	0	0	1	0	0	0	0	0	0	0	0	0	1	0	0	0	0	0	1	1	1	0	1	1	1	1	0	1	1	1	0	0	0	0
CQ222_scaffolds	China	1	0	0	0	0	0	0	0	0	0	0	0	0	0	0	0	0	0	0	1	0	0	0	0	0	1	1	0	0	1	1	1	1	1	1	1	1	0	0	0	0
CQ223_scaffolds	China	1	1	0	0	0	0	0	0	0	0	0	0	0	0	0	0	0	0	0	1	0	0	0	0	0	1	1	1	1	1	1	1	1	1	1	0	1	0	0	0	0
CQ225_scaffolds	China	1	1	0	0	0	0	0	0	0	1	0	0	0	0	0	0	0	0	0	1	0	0	0	0	0	1	1	0	0	1	1	1	1	1	1	1	1	0	0	0	0
CQ226_scaffolds	China	1	1	0	0	0	0	0	0	0	0	0	0	0	0	0	0	0	0	0	1	0	0	0	0	0	1	1	0	0	1	1	1	1	1	1	1	1	0	0	0	0
CQ228_scaffolds	China	1	1	0	0	0	0	0	0	0	1	0	0	0	0	0	0	0	0	0	1	0	0	0	0	0	1	1	1	0	1	1	1	1	0	1	1	1	0	0	0	0
CQ22_scaffolds	China	1	1	0	0	0	0	0	0	0	1	0	0	0	0	0	0	0	0	0	1	0	0	0	0	0	1	1	1	0	1	1	1	1	0	1	1	1	0	0	0	0
CQ230_scaffolds	China	1	0	0	0	0	1	0	0	0	0	0	0	0	0	0	0	1	0	0	1	0	0	0	0	0	1	1	1	0	1	1	1	1	0	1	1	1	0	0	0	0
CQ231_scaffolds	China	1	1	0	0	0	0	0	0	0	0	0	0	0	0	0	0	0	0	0	1	0	0	0	0	0	1	1	1	0	1	1	1	1	1	1	1	1	0	0	0	0
CQ232_scaffolds	China	1	1	0	0	0	0	0	0	0	1	0	0	0	0	0	0	0	0	0	1	0	0	0	0	0	1	1	1	0	1	1	1	1	1	1	1	1	0	0	0	0
CQ233_scaffolds	China	1	1	0	0	0	0	0	0	0	0	0	0	0	0	0	0	0	0	0	1	0	0	0	0	0	1	1	1	0	1	1	1	1	1	1	1	1	0	0	0	0
CQ234_scaffolds	China	1	1	0	0	0	1	0	0	0	1	0	0	0	0	0	0	1	0	0	1	0	0	0	0	0	1	1	1	0	1	1	1	1	1	1	1	1	0	0	0	0
CQ23_scaffolds	China	1	1	0	0	0	0	0	0	0	1	0	0	0	0	0	0	0	0	0	1	0	0	0	0	0	1	1	0	0	1	1	1	1	1	1	1	1	0	0	0	0
CQ241_scaffolds	China	1	0	0	0	0	1	0	0	0	0	0	0	0	0	0	0	1	0	0	1	0	0	0	0	0	1	1	0	0	1	1	1	1	1	1	1	1	0	0	0	0
CQ242_scaffolds	China	1	1	0	0	0	0	0	0	0	0	0	0	0	0	0	0	0	0	0	1	0	0	0	0	0	1	1	1	0	1	1	1	1	0	1	1	1	0	0	0	0
CQ243_scaffolds	China	1	1	0	0	0	0	0	0	0	0	0	0	0	0	0	0	0	0	0	1	0	0	0	0	0	1	1	1	0	1	1	1	1	1	1	1	1	0	0	0	0
CQ245_scaffolds	China	1	1	0	0	0	0	0	0	0	0	0	0	0	0	0	0	0	0	0	1	0	0	0	0	0	1	1	1	0	1	1	1	1	1	1	1	1	0	0	0	0
CQ246_scaffolds	China	1	1	0	0	0	0	0	0	0	1	0	0	0	0	0	0	0	0	0	1	0	0	0	0	0	1	1	1	0	1	1	1	1	0	1	1	1	0	0	0	0
CQ247_scaffolds	China	1	1	0	0	0	0	0	1	0	1	0	0	0	0	0	0	0	0	0	1	0	0	0	0	0	1	1	0	0	1	1	1	1	1	1	1	1	0	0	0	0
CQ248_scaffolds	China	1	1	0	0	0	0	0	0	0	0	0	0	0	0	0	0	0	0	0	1	0	0	0	0	0	1	1	1	0	1	1	1	1	1	1	1	1	0	0	0	0
CQ249_scaffolds	China	1	1	0	0	0	0	0	0	0	0	0	0	0	0	0	0	0	0	0	1	0	0	0	0	0	1	1	1	0	1	1	1	0	0	1	1	1	0	0	0	0
CQ24_scaffolds	China	1	1	0	0	0	0	0	0	0	1	0	0	0	0	0	0	0	0	0	1	0	0	0	0	0	1	1	1	0	1	1	1	1	0	1	1	1	0	0	0	0
CQ250_scaffolds	China	1	1	0	0	0	0	0	0	0	1	0	0	0	0	0	0	0	0	0	1	0	0	0	0	0	1	1	1	0	1	1	1	0	0	1	0	0	0	0	0	0
CQ251_scaffolds	China	1	1	0	0	0	0	0	1	0	1	0	0	0	0	0	0	0	0	0	1	0	0	0	0	0	1	1	0	0	1	1	1	1	1	1	1	1	0	0	0	0
CQ252_scaffolds	China	1	1	0	0	0	0	0	0	0	1	0	0	0	0	0	0	0	0	0	1	0	0	0	0	0	1	1	1	0	1	1	1	1	0	1	1	1	0	0	0	0
CQ253_scaffolds	China	1	1	0	0	0	0	0	0	0	1	0	0	0	0	0	0	0	0	0	1	0	0	0	0	0	1	1	0	0	1	1	1	1	1	1	1	1	0	0	0	0
CQ254_scaffolds	China	1	1	0	0	0	0	0	0	0	0	0	0	0	0	0	0	0	0	0	1	0	0	0	0	0	1	1	0	0	1	1	1	1	1	1	1	1	0	0	0	0
CQ255_scaffolds	China	0	1	0	0	0	0	0	0	0	0	0	0	0	0	0	0	0	0	0	1	0	0	0	0	0	1	1	0	0	1	1	1	1	0	1	0	1	0	0	0	0
CQ256_scaffolds	China	0	0	0	0	0	0	0	0	0	0	0	0	0	0	0	0	0	0	0	1	0	0	0	0	1	1	1	1	0	1	1	1	1	0	1	1	1	0	0	0	0
CQ257_scaffolds	China	1	1	0	0	0	0	0	0	0	1	0	0	0	0	0	0	0	0	0	1	0	0	0	0	0	1	1	0	0	1	1	1	1	1	1	1	1	0	0	0	0
CQ258_scaffolds	China	1	1	0	0	0	0	0	0	0	0	0	0	0	0	0	0	0	0	0	1	0	0	0	0	0	1	1	0	0	1	1	1	1	1	1	1	1	0	0	0	0
CQ259_scaffolds	China	1	1	0	0	0	0	0	1	0	1	0	0	0	0	0	0	0	0	0	1	0	0	0	0	0	1	1	0	0	1	1	1	1	1	1	0	1	0	0	0	0
CQ25_scaffolds	China	1	1	0	0	0	0	0	1	0	1	0	0	0	0	0	0	0	0	0	1	0	0	0	0	0	1	1	1	0	1	1	1	1	1	1	1	1	0	0	0	0
CQ260_scaffolds	China	1	1	0	0	0	0	0	0	0	1	0	0	0	0	0	0	0	0	0	1	0	0	0	0	0	1	1	0	0	1	1	1	1	1	1	1	1	0	0	0	0
CQ261_scaffolds	China	1	1	0	0	0	0	0	0	0	1	0	0	0	0	0	0	0	0	0	1	0	0	0	0	0	1	1	1	0	1	1	1	1	0	1	1	1	0	0	0	0
CQ262_scaffolds	China	1	1	0	0	0	0	0	0	0	1	0	0	0	0	0	0	0	0	0	1	0	0	0	0	0	1	1	1	0	1	1	1	1	1	1	1	1	0	0	0	0
CQ263_scaffolds	China	1	1	0	0	0	0	0	0	0	1	0	0	0	0	0	0	0	0	1	1	0	0	0	0	0	1	1	1	0	1	1	1	1	0	1	1	1	0	0	0	0
CQ265_scaffolds	China	1	1	0	0	0	0	0	0	0	1	0	0	0	0	0	0	0	0	0	1	0	0	0	0	0	1	1	1	0	1	1	1	1	0	1	1	1	0	0	0	0
CQ26_scaffolds	China	1	1	0	0	0	0	0	0	0	0	0	0	0	0	0	0	0	0	0	1	0	0	0	0	0	1	1	1	0	1	1	1	1	0	1	1	1	0	0	0	0
CQ27_scaffolds	China	1	1	0	0	0	0	0	0	0	1	0	0	0	0	0	0	0	0	0	1	0	0	0	0	0	1	1	1	0	1	1	1	0	0	1	0	0	0	0	0	0
CQ28_scaffolds	China	1	1	0	0	0	0	0	0	0	0	0	0	0	0	0	0	0	0	0	1	0	0	0	0	0	1	1	1	0	1	1	1	0	1	1	1	1	0	0	0	0
CQ29_scaffolds	China	1	0	0	0	0	0	0	0	0	0	0	0	0	0	0	0	0	0	0	1	0	0	0	0	0	1	1	1	0	1	1	1	1	0	1	1	1	0	0	0	0
CQ2_scaffolds	China	1	1	0	0	0	0	0	0	0	1	0	0	0	0	0	0	0	0	0	1	0	0	0	0	0	1	1	1	0	1	1	1	1	0	1	1	1	0	0	0	0
CQ31_scaffolds	China	1	1	0	0	0	0	0	0	0	0	0	0	0	0	0	0	0	0	0	1	0	0	0	0	0	1	1	1	0	1	1	1	1	1	1	1	1	0	0	0	0
CQ32_scaffolds	China	1	0	0	0	0	0	0	0	0	0	0	0	0	0	0	0	0	0	0	1	0	0	0	0	0	1	1	1	0	1	1	1	1	1	1	1	1	0	0	0	0
CQ34_scaffolds	China	1	1	0	0	0	0	0	0	0	1	0	0	0	0	0	0	0	0	0	1	0	0	0	0	0	1	1	1	0	1	1	1	0	0	1	1	0	0	0	0	0
CQ36_scaffolds	China	1	1	0	0	0	0	0	0	0	1	0	0	0	0	0	0	0	0	0	1	0	0	0	0	0	1	1	1	0	1	1	1	1	0	1	1	1	0	0	0	0
CQ39_scaffolds	China	1	0	0	0	0	0	0	0	0	0	0	0	0	0	0	0	0	0	0	1	0	0	0	0	0	1	1	1	1	1	1	1	1	0	1	1	1	0	0	0	0
CQ3_scaffolds	China	1	1	0	0	0	0	0	0	0	0	0	0	0	0	0	0	0	0	0	1	0	0	0	0	0	1	1	0	0	1	1	1	1	1	1	1	1	0	0	0	0
CQ40_scaffolds	China	1	1	0	0	0	0	0	0	0	1	0	0	0	0	0	0	0	0	0	1	0	0	0	0	0	1	1	1	0	1	1	1	1	0	1	1	1	0	0	0	0
CQ43_scaffolds	China	1	1	0	0	0	0	0	0	0	0	0	0	0	0	0	0	0	0	0	1	0	0	0	0	0	1	1	1	0	1	1	1	1	1	1	1	1	0	0	0	0
CQ44_scaffolds	China	1	1	0	0	0	0	0	0	0	1	0	0	0	0	0	0	0	0	0	1	0	0	0	0	0	1	1	1	0	1	1	1	1	1	1	1	1	0	0	0	0
CQ45_scaffolds	China	1	1	0	0	0	0	0	1	0	1	0	0	0	0	0	0	0	0	0	1	0	0	0	0	0	1	1	1	0	1	1	1	1	0	1	1	1	0	0	0	0
CQ46_scaffolds	China	1	1	0	0	0	0	0	0	0	1	0	0	0	0	0	0	0	0	0	1	0	0	0	0	0	1	1	0	0	1	1	1	1	1	1	1	1	0	0	0	0
CQ47_scaffolds	China	1	0	0	0	0	1	0	0	0	1	0	0	0	0	0	0	0	0	0	1	0	0	0	0	0	1	1	1	1	1	1	1	1	1	1	0	1	0	0	0	0
CQ48_scaffolds	China	1	1	0	0	0	0	0	0	0	0	0	0	0	0	0	0	0	0	0	1	0	0	0	0	0	1	1	0	0	1	1	1	1	1	1	1	1	0	0	0	0
CQ49_scaffolds	China	1	1	0	0	0	0	0	0	0	0	0	0	0	0	0	0	0	0	0	1	0	0	0	0	0	1	1	1	0	1	1	1	1	1	1	1	1	0	0	0	0
CQ4_scaffolds	China	1	1	0	0	0	0	0	0	0	1	0	0	0	0	0	0	0	0	0	1	0	0	0	0	0	1	1	0	0	1	1	1	1	1	1	1	1	0	0	0	0
CQ50_scaffolds	China	1	0	0	0	0	0	0	0	0	0	0	0	0	0	0	0	0	0	0	1	0	0	0	0	0	1	1	0	0	1	1	1	0	1	1	0	1	0	0	0	0
CQ51_scaffolds	China	1	1	0	0	0	0	0	0	0	1	0	0	0	0	0	0	0	0	0	1	0	0	0	0	0	1	1	1	0	1	1	1	1	0	1	1	1	0	0	0	0
CQ52_scaffolds	China	1	1	0	0	0	0	0	0	0	1	0	0	0	0	0	0	0	0	0	1	0	0	0	0	0	1	1	0	0	1	1	1	1	1	1	1	1	0	0	0	0
CQ54_scaffolds	China	1	1	0	0	0	0	0	0	0	0	0	0	0	0	0	0	0	0	0	1	0	0	0	0	0	1	1	0	0	1	1	1	1	1	1	1	1	0	0	0	0
CQ56_scaffolds	China	1	1	0	0	0	0	0	0	0	1	0	0	0	0	0	0	0	0	0	1	0	0	0	0	0	1	1	1	0	1	1	1	1	1	1	1	1	0	0	0	0
CQ57_scaffolds	China	1	1	0	0	0	0	0	1	0	1	0	0	0	0	0	0	0	0	0	1	0	0	0	0	0	1	1	0	0	1	1	1	1	1	1	1	1	0	0	0	0
CQ58_scaffolds	China	1	0	0	0	0	0	0	0	0	0	0	0	0	0	0	0	0	0	0	1	0	0	0	0	0	1	1	1	0	1	1	1	1	1	1	1	1	0	0	0	0
CQ61_scaffolds	China	1	1	0	0	0	0	0	0	0	1	0	0	0	0	0	0	0	0	0	1	0	0	0	0	0	1	1	1	0	1	1	1	1	1	1	1	1	0	0	0	0
CQ62_scaffolds	China	1	0	0	0	0	1	0	0	0	1	0	0	0	0	0	0	1	0	0	1	0	0	0	0	0	1	1	1	0	1	1	1	1	0	1	1	0	0	0	0	0
CQ63_scaffolds	China	1	1	0	0	0	0	0	0	0	1	0	0	0	0	0	0	0	0	0	1	0	0	0	0	0	1	1	1	0	1	1	1	1	1	1	1	1	0	0	0	0
CQ64_scaffolds	China	1	1	0	0	0	0	0	0	0	0	0	0	0	0	0	0	0	0	0	1	0	0	0	0	0	1	1	1	0	1	1	1	1	1	1	1	1	0	0	0	0
CQ66_scaffolds	China	1	1	0	0	0	0	0	0	0	1	0	0	0	0	0	0	0	0	0	1	0	0	0	0	0	1	1	0	0	1	1	1	1	1	1	1	1	0	0	0	0
CQ67_scaffolds	China	1	1	0	0	0	0	0	0	0	0	0	0	0	0	0	0	0	0	0	1	0	0	0	0	0	1	1	1	0	1	1	1	1	1	1	1	1	0	0	0	0
CQ68_scaffolds	China	1	1	0	0	0	0	0	1	0	0	0	0	0	0	0	0	0	0	0	1	0	0	0	0	0	1	1	1	0	1	1	1	0	1	1	1	1	0	0	0	0
CQ69_scaffolds	China	1	1	0	0	0	0	0	1	0	0	0	0	0	0	0	0	0	0	0	1	0	0	0	0	0	1	1	1	0	1	1	1	1	0	1	1	1	0	0	0	0
CQ70_scaffolds	China	1	1	0	0	0	0	0	1	0	1	0	0	0	0	0	0	0	0	0	1	0	0	0	0	0	1	1	0	0	1	1	1	1	0	1	1	0	0	0	0	0
CQ71_scaffolds	China	1	0	0	0	0	0	0	0	0	1	0	0	0	0	0	0	0	0	0	1	0	0	0	0	0	1	1	1	0	1	1	1	0	1	1	1	1	0	0	0	0
CQ72_scaffolds	China	1	1	0	0	0	0	0	0	0	1	0	0	0	0	0	0	0	0	0	1	0	0	0	0	0	1	1	1	0	1	1	1	0	0	1	0	0	0	0	0	0
CQ73_scaffolds	China	1	1	0	0	0	0	0	0	0	1	0	0	0	0	0	0	0	0	0	1	0	0	0	0	0	1	1	0	0	1	1	1	1	1	1	1	1	0	0	0	0
CQ74_scaffolds	China	1	1	0	0	0	0	0	0	0	1	0	0	0	0	0	0	0	0	0	1	0	0	0	0	0	1	1	1	0	1	1	1	0	0	1	0	0	0	0	0	0
CQ75_scaffolds	China	1	1	0	0	0	0	0	0	0	0	0	0	0	0	0	0	0	0	0	1	0	0	0	0	0	1	1	0	0	1	1	1	1	1	1	1	1	0	0	0	0
CQ76_scaffolds	China	1	1	0	0	0	0	0	0	0	0	0	0	0	0	0	0	0	0	0	1	0	0	0	0	0	1	1	0	0	1	0	1	0	0	1	0	0	0	0	0	0
CQ77_scaffolds	China	1	0	0	0	0	0	0	0	0	0	0	0	0	0	0	0	0	0	0	1	0	0	0	0	0	1	1	1	0	1	0	1	1	0	1	1	1	0	0	0	0
CQ78_scaffolds	China	1	1	0	0	0	0	0	1	0	1	0	0	0	0	0	0	0	0	0	1	0	0	0	0	0	1	1	1	0	1	0	1	1	1	1	1	1	0	0	0	0
CQ79_scaffolds	China	1	1	0	0	0	0	0	0	0	1	0	0	0	0	0	0	0	0	0	1	0	0	0	0	0	1	1	1	0	1	0	1	1	0	1	1	1	0	0	0	0
CQ7_scaffolds	China	1	1	0	0	0	0	0	0	0	0	0	0	0	0	0	0	0	0	0	1	0	0	0	0	0	1	1	1	0	1	0	1	1	1	1	1	1	0	0	0	0
CQ80_scaffolds	China	1	1	0	0	0	0	0	0	0	0	0	0	0	0	0	0	0	0	0	1	0	0	0	0	0	1	1	1	0	1	0	1	1	1	1	1	1	0	0	0	0
CQ84_scaffolds	China	1	1	0	0	0	0	0	0	0	1	0	0	0	0	0	0	0	0	0	1	0	0	0	0	0	1	1	1	0	1	0	1	1	0	1	1	1	0	0	0	0
CQ85_scaffolds	China	1	0	0	0	0	0	0	0	0	0	0	0	0	0	0	0	0	0	0	1	0	0	0	0	0	1	1	1	0	1	0	0	1	0	1	1	1	0	0	0	0
CQ86_scaffolds	China	1	1	0	0	0	0	0	0	0	1	0	0	0	0	0	0	0	0	0	1	0	0	0	0	0	1	1	1	0	0	0	0	1	1	1	1	1	0	0	0	0
CQ87_scaffolds	China	1	1	0	0	0	0	0	0	0	1	0	0	0	0	0	0	0	0	0	1	0	0	0	0	0	1	1	1	0	0	0	0	1	0	1	1	1	0	0	0	0
CQ88_scaffolds	China	1	1	0	0	0	0	0	0	0	0	0	0	0	0	0	0	0	0	0	1	0	0	0	0	0	1	1	1	0	0	0	0	1	1	1	1	1	0	0	0	0
CQ89_scaffolds	China	1	1	0	0	0	0	0	0	0	1	0	0	0	0	0	0	0	0	0	1	0	0	0	0	0	1	1	1	0	0	0	0	1	0	1	1	1	0	0	0	0
CQ90_scaffolds	China	1	1	0	0	0	0	0	0	0	0	0	0	0	0	0	0	0	0	0	1	0	0	0	0	0	1	1	0	0	0	0	0	1	1	1	1	1	0	0	0	0
CQ91_scaffolds	China	1	1	0	0	0	0	0	0	0	0	0	0	0	0	0	0	0	0	0	1	0	0	0	0	0	1	1	1	0	0	0	0	1	1	1	1	1	0	0	0	0
CQ92_scaffolds	China	1	1	0	0	0	0	0	0	0	1	0	0	0	0	0	0	0	0	0	1	0	0	0	0	0	1	1	1	0	0	0	0	1	1	1	1	1	1	0	0	0
CQ93_scaffolds	China	1	1	0	0	0	0	0	0	0	1	0	0	0	0	0	0	0	0	0	1	0	0	0	0	0	1	1	1	0	0	0	0	1	1	1	1	1	0	0	0	0
CQ94_scaffolds	China	1	1	0	0	0	0	0	1	0	1	0	0	0	0	0	0	0	0	0	1	0	0	0	0	0	1	1	0	0	0	0	0	1	1	1	1	1	0	0	0	0
CQ97_scaffolds	China	1	1	0	0	0	0	0	0	0	0	0	0	0	0	0	0	0	0	0	1	0	0	0	0	0	1	1	1	0	0	0	0	1	0	1	1	1	0	0	0	0
CQ98_scaffolds	China	1	1	0	0	0	0	0	0	0	0	0	0	0	0	0	0	0	0	0	1	0	0	0	0	0	1	0	0	0	0	0	0	1	1	1	1	1	0	0	0	0
CQ99_scaffolds	China	1	1	0	0	0	0	0	0	0	0	0	0	0	0	0	0	0	0	0	1	0	0	0	0	0	1	0	0	0	0	0	0	1	1	1	1	1	0	0	0	0
CQ9_scaffolds	China	1	1	0	0	0	0	0	0	0	0	0	0	0	0	0	0	0	0	0	1	0	0	0	0	0	1	0	1	0	0	0	0	1	0	1	1	1	0	0	0	0

## Sheet: TableS7
Table S7 Source, toxin genes, and ARGs of C. perfringens strains from pigs, chicken, and sheep/goat/bovine worldwide.
Genome	Animal	aac(6')-aph(2'')	ant(6)-Ia	ant(6)-Ib	aph(3')-III	blaTEM-116	blaZ	catP	cfr(B)	cfr(C)	cfxA3	erm(A)	erm(B)	erm(C)	erm(G)	erm(Q)	erm(T)	fexA	lnu(C)	lnu(P)	lsa(C)	mef(A)	NarA	NarB	optrA	tet(44)	tet(K)	tet(M)	tet(O)	tetA(P)	tetB(P)	plc	cpb	etx	iap/ibp	cpe	netB	cloSI	colA	pfoA	cpb2	nagH	nagI	nagJ	nagK	nagL	nanH	nanI	nanJ
GCA_031394805.1_PDT001794871.1_genomic	sheep/goat/bovine	0	0	0	0	0	0	0	0	0	0	0	0	0	0	0	0	0	0	0	0	0	0	0	0	0	0	0	0	1	1	1	0	0	0	0	0	1	1	1	0	1	1	1	1	0	1	1	1
GCA_031394845.1_PDT001794870.1_genomic	sheep/goat/bovine	0	0	0	0	0	0	0	0	0	0	0	0	0	0	0	0	0	0	0	0	0	0	0	0	0	0	0	0	0	0	1	0	0	0	0	0	1	1	1	0	1	1	1	1	0	1	1	1
GCA_031394875.1_PDT001794869.1_genomic	sheep/goat/bovine	0	0	0	0	0	0	0	0	0	0	0	0	0	0	0	0	0	0	0	0	0	0	0	0	0	0	0	0	0	0	1	0	0	0	0	0	1	1	1	0	1	1	1	1	1	1	1	1
GCA_031394935.1_PDT001794867.1_genomic	sheep/goat/bovine	0	0	0	0	0	0	0	0	0	0	0	0	0	0	0	0	0	0	0	0	0	0	0	0	0	0	0	0	1	1	1	0	0	0	0	0	1	1	1	0	1	1	1	1	0	1	1	1
GCA_031394975.1_PDT001794868.1_genomic	chicken	0	0	0	0	0	0	0	0	0	0	0	0	0	0	0	0	0	0	0	0	0	0	0	0	0	0	0	0	1	1	1	0	0	0	0	0	1	1	1	0	1	1	1	1	0	1	1	1
GCA_031395075.1_PDT001794866.1_genomic	sheep/goat/bovine	0	0	1	0	0	0	0	0	1	0	0	0	0	0	1	0	0	0	0	0	0	0	0	0	1	0	0	0	1	0	1	0	0	0	0	0	1	1	1	0	1	1	1	0	0	1	1	1
GCA_031395095.1_PDT001794864.1_genomic	chicken	0	0	0	0	0	0	0	0	0	0	0	0	0	0	0	0	0	0	0	0	0	0	0	0	0	0	0	0	1	0	1	0	0	0	0	0	1	1	1	0	1	1	1	1	1	1	1	1
GCA_031395165.1_PDT001794863.1_genomic	sheep/goat/bovine	0	0	0	0	0	0	0	0	0	0	0	0	0	0	0	0	0	0	0	0	0	0	0	0	0	0	0	0	1	0	1	0	0	0	0	0	1	1	1	0	1	1	1	1	0	1	1	1
GCA_031395215.1_PDT001794861.1_genomic	sheep/goat/bovine	0	0	0	0	0	0	0	0	0	0	0	0	0	0	0	0	0	0	0	0	0	0	0	0	0	0	0	0	0	0	1	0	0	0	0	0	1	1	1	0	1	1	1	1	0	1	1	1
GCA_031395275.1_PDT001794859.1_genomic	sheep/goat/bovine	0	0	0	0	0	0	0	0	0	0	0	0	0	0	0	0	0	0	0	0	0	0	0	0	0	0	0	0	1	0	1	0	0	0	0	0	1	1	1	0	1	1	1	1	1	1	1	1
GCA_031395295.1_PDT001794860.1_genomic	sheep/goat/bovine	0	0	0	0	0	0	0	0	0	0	0	0	0	0	0	0	0	0	0	0	0	0	0	0	0	0	0	0	1	1	1	0	0	0	0	0	1	1	1	0	1	1	1	1	1	1	1	1
GCA_031395325.1_PDT001794858.1_genomic	sheep/goat/bovine	0	0	0	0	0	0	0	0	0	0	0	0	0	0	0	0	0	0	0	0	0	0	0	0	0	0	0	0	1	0	1	0	1	0	0	0	1	1	1	0	1	1	1	1	0	1	1	1
GCA_031395355.1_PDT001794857.1_genomic	sheep/goat/bovine	0	0	0	0	0	0	0	0	0	0	0	0	0	0	0	0	0	0	0	0	0	0	0	0	0	0	0	0	0	0	1	0	0	0	0	0	1	1	1	0	1	1	1	1	0	1	1	1
GCA_031395395.1_PDT001794856.1_genomic	sheep/goat/bovine	0	0	0	0	0	0	0	0	0	0	0	0	0	0	0	0	0	0	0	0	0	0	0	0	0	0	0	0	1	1	1	0	0	0	0	0	1	1	1	0	1	1	1	1	0	1	1	1
GCA_031395445.1_PDT001794854.1_genomic	sheep/goat/bovine	0	0	0	0	0	0	0	0	0	0	0	0	0	0	0	0	0	0	0	0	0	0	0	0	0	0	0	0	1	1	1	0	0	0	0	0	1	1	1	0	1	1	1	1	0	1	1	1
GCA_031395525.1_PDT001794853.1_genomic	pig	0	0	1	0	0	0	0	0	0	0	0	0	0	0	0	0	0	0	0	0	0	0	0	0	1	0	0	0	1	0	1	0	0	0	0	0	1	1	1	1	1	1	1	0	0	1	1	1
GCA_031395545.1_PDT001794851.1_genomic	sheep/goat/bovine	0	0	0	0	0	0	0	0	0	0	0	0	0	0	0	0	0	0	0	0	0	0	0	0	0	0	0	0	1	1	1	0	0	0	0	0	1	1	1	0	1	1	1	1	1	1	1	1
GCA_031395585.1_PDT001794852.1_genomic	sheep/goat/bovine	0	0	0	0	0	0	0	0	0	0	0	0	0	0	0	0	0	0	0	0	0	0	0	0	0	0	0	0	0	0	1	0	0	0	0	0	1	1	1	0	1	1	1	1	0	1	1	1
GCA_031395605.1_PDT001794850.1_genomic	sheep/goat/bovine	0	0	0	0	0	0	0	0	0	0	0	0	0	0	0	0	0	0	0	0	0	0	0	0	0	0	0	0	0	0	1	0	0	0	0	0	1	1	1	0	1	1	1	1	1	1	1	1
GCA_031395705.1_PDT001794849.1_genomic	sheep/goat/bovine	0	0	0	0	0	0	0	0	0	0	0	0	0	0	0	0	0	0	0	0	0	0	0	0	0	0	0	0	0	0	1	0	0	0	0	0	1	1	1	0	1	1	1	1	0	1	1	1
GCA_031395725.1_PDT001794847.1_genomic	sheep/goat/bovine	0	0	0	0	0	0	0	0	0	0	0	0	0	0	0	0	0	0	0	0	0	0	0	0	0	0	0	0	0	0	1	0	0	0	0	0	1	1	1	0	1	1	1	1	0	1	1	1
GCA_031395775.1_PDT001794845.1_genomic	pig	0	0	0	0	0	0	0	0	0	0	0	0	0	0	0	0	0	0	0	0	0	0	0	0	1	0	0	0	1	0	1	0	0	0	0	0	1	1	1	0	1	1	1	0	0	1	0	1
GCA_031395805.1_PDT001794846.1_genomic	sheep/goat/bovine	0	0	0	0	0	0	0	0	0	0	0	0	0	0	0	0	0	0	0	0	0	0	0	0	0	0	0	0	0	0	1	0	0	0	0	0	1	1	1	0	1	1	1	1	1	1	1	1
GCA_031395825.1_PDT001794844.1_genomic	sheep/goat/bovine	0	0	0	0	0	0	0	0	0	0	0	0	0	0	0	0	0	0	0	0	0	0	0	0	0	0	0	0	1	0	1	0	0	0	0	0	1	1	1	0	1	1	1	1	0	1	1	1
GCA_031395905.1_PDT001794842.1_genomic	sheep/goat/bovine	0	0	0	0	0	0	0	0	0	0	0	0	0	0	0	0	0	0	0	0	0	0	0	0	0	0	0	0	0	0	1	0	0	0	0	0	1	1	1	0	1	1	1	1	1	1	1	1
GCA_031395925.1_PDT001794841.1_genomic	sheep/goat/bovine	0	0	0	0	0	0	0	0	0	0	0	0	0	0	0	0	0	0	0	0	0	0	0	0	0	0	0	0	0	0	1	0	0	0	0	0	1	1	1	0	1	1	1	1	0	1	1	1
GCA_031396915.1_PDT001794840.1_genomic	sheep/goat/bovine	0	0	0	0	0	0	0	0	0	0	0	0	0	0	0	0	0	0	0	0	0	0	0	0	0	0	0	0	1	1	1	0	0	0	0	0	1	1	1	0	1	0	1	1	1	1	1	1
GCA_031396945.1_PDT001794837.1_genomic	sheep/goat/bovine	0	0	0	0	0	0	0	0	0	0	0	0	0	0	0	0	0	0	0	0	0	0	0	0	0	0	0	0	0	0	1	0	0	0	0	0	1	1	1	0	1	1	1	1	1	1	1	1
GCA_031396985.1_PDT001794838.1_genomic	sheep/goat/bovine	0	0	0	0	0	0	0	0	0	0	0	0	0	0	0	0	0	0	0	0	0	0	0	0	0	0	0	0	1	1	1	0	0	0	0	0	1	1	1	0	1	1	1	1	1	1	1	1
GCA_031397085.1_PDT001794835.1_genomic	sheep/goat/bovine	0	0	0	0	0	0	0	0	0	0	0	0	0	0	0	0	0	0	0	0	0	0	0	0	0	0	0	0	0	0	1	0	0	0	0	0	1	1	1	0	1	1	1	1	1	1	1	1
GCA_031397105.1_PDT001794833.1_genomic	sheep/goat/bovine	0	0	0	0	0	0	0	0	0	0	0	0	0	0	0	0	0	0	0	0	0	0	0	0	0	0	0	0	1	1	1	0	0	0	1	0	1	1	1	0	1	1	1	1	1	1	1	1
GCA_031397125.1_PDT001794834.1_genomic	sheep/goat/bovine	0	0	0	0	0	0	0	0	0	0	0	0	0	0	0	0	0	0	0	0	0	0	0	0	0	0	0	0	1	1	1	0	0	0	0	0	1	1	1	0	1	1	1	1	0	1	1	1
GCA_031397165.1_PDT001794832.1_genomic	pig	0	0	1	0	0	0	0	0	0	0	0	0	0	0	0	0	0	0	0	0	0	0	0	0	1	0	0	0	1	1	1	0	0	0	0	0	1	1	1	1	1	1	1	1	0	1	1	1
GCA_031397295.1_PDT001794831.1_genomic	sheep/goat/bovine	0	0	0	0	0	0	0	0	0	0	0	0	0	0	0	0	0	0	0	0	0	0	0	0	0	0	0	0	1	1	1	0	0	0	0	0	1	1	1	0	1	1	1	1	0	1	1	1
GCA_032249845.1_ASM3224984v1_genomic	sheep/goat/bovine	0	0	0	0	0	0	0	0	0	0	0	0	0	0	0	0	0	0	0	0	0	0	0	0	0	0	0	0	1	0	1	0	1	0	0	0	1	1	1	0	1	1	1	1	1	1	1	1
GCA_032249875.1_ASM3224987v1_genomic	sheep/goat/bovine	0	0	0	0	0	0	0	0	0	0	0	0	0	0	0	0	0	0	0	0	0	0	0	0	0	0	0	0	0	0	1	0	1	0	1	0	1	1	1	0	1	1	1	1	1	1	1	1
GCA_032249935.1_ASM3224993v1_genomic	sheep/goat/bovine	0	0	0	0	0	0	0	0	0	0	0	0	0	0	0	0	0	0	0	0	0	0	0	0	0	0	0	0	1	1	1	0	1	0	1	0	1	1	1	0	1	1	1	1	0	1	1	1
GCA_032249955.1_ASM3224995v1_genomic	sheep/goat/bovine	0	0	0	0	0	0	0	0	0	0	0	0	0	0	0	0	0	0	0	0	0	0	0	0	0	0	0	0	1	1	1	0	1	0	1	0	1	1	1	0	1	1	1	1	0	1	1	1
GCA_032250015.1_ASM3225001v1_genomic	sheep/goat/bovine	0	0	0	0	0	0	0	0	0	0	0	0	0	0	0	0	0	0	0	0	0	0	0	0	0	0	0	0	1	0	1	0	1	0	0	0	1	1	1	0	1	1	1	1	0	1	1	1
GCA_032250035.1_ASM3225003v1_genomic	sheep/goat/bovine	0	0	0	0	0	0	0	0	0	0	0	0	0	0	0	0	0	0	0	0	0	0	0	0	0	0	0	0	0	0	1	0	1	0	0	0	1	1	1	0	1	1	1	1	0	1	1	1
GCA_032250055.1_ASM3225005v1_genomic	sheep/goat/bovine	0	0	0	0	0	0	0	0	0	0	0	0	0	0	0	0	0	0	0	0	0	0	0	0	0	0	0	0	0	1	1	0	1	0	0	0	1	1	1	0	1	1	1	1	0	1	1	1
GCA_032250075.1_ASM3225007v1_genomic	sheep/goat/bovine	0	0	0	0	0	0	0	0	0	0	0	0	0	0	0	0	0	0	0	0	0	0	0	0	0	0	0	0	0	0	1	0	1	0	0	0	1	1	1	0	1	1	1	1	0	1	1	1
GCA_032250095.1_ASM3225009v1_genomic	sheep/goat/bovine	0	0	0	0	0	0	0	0	0	0	0	0	0	0	0	0	0	0	0	0	0	0	0	0	0	0	0	0	0	1	1	0	1	0	0	0	1	1	1	0	1	1	1	1	0	1	1	1
GCA_032250115.1_ASM3225011v1_genomic	sheep/goat/bovine	0	0	0	0	0	0	0	0	0	0	0	0	0	0	0	0	0	0	0	0	0	0	0	0	0	0	0	0	0	0	1	0	1	0	0	0	1	1	1	0	1	1	1	1	0	1	1	1
GCA_032250155.1_ASM3225015v1_genomic	sheep/goat/bovine	0	0	0	0	0	0	0	0	0	0	0	0	0	0	0	0	0	0	0	0	0	0	0	0	0	0	0	0	1	1	1	0	1	0	0	0	1	1	1	0	1	1	1	1	0	1	1	1
GCA_032250195.1_ASM3225019v1_genomic	sheep/goat/bovine	0	0	0	0	0	0	0	0	0	0	0	0	0	0	0	0	0	0	0	0	0	0	0	0	0	0	0	0	0	0	1	0	1	0	0	0	1	1	1	0	1	1	1	1	0	1	1	1
GCA_032250265.1_ASM3225026v1_genomic	sheep/goat/bovine	0	0	0	0	0	0	0	0	0	0	0	0	0	0	0	0	0	0	0	0	0	0	0	0	0	0	0	0	0	0	1	0	1	0	0	0	1	1	1	0	1	1	1	1	0	1	1	1
GCA_032352735.1_ASM3235273v1_genomic	chicken	0	0	0	0	0	0	0	0	0	0	0	0	0	0	0	0	0	0	0	0	0	0	0	0	0	0	0	0	1	1	1	0	0	0	0	0	1	1	0	0	1	1	1	1	0	1	1	1
GCA_032352745.1_ASM3235274v1_genomic	chicken	0	0	0	0	0	0	0	0	0	0	0	0	0	0	0	0	0	0	0	0	0	0	0	0	0	0	0	0	0	0	1	0	0	0	0	0	1	1	1	0	1	1	1	1	0	1	1	1
GCA_032352765.1_ASM3235276v1_genomic	chicken	0	0	0	0	0	0	0	0	0	0	0	0	0	0	0	0	0	0	0	0	0	0	0	0	0	0	0	0	1	1	1	0	0	0	0	0	1	1	1	0	1	1	1	1	0	1	1	1
GCA_032352895.1_ASM3235289v1_genomic	chicken	0	0	0	0	0	0	0	0	0	0	0	0	0	0	0	0	0	0	0	0	0	0	0	0	0	0	0	0	0	0	1	0	0	0	0	0	1	1	0	0	1	1	1	1	1	1	1	1
GCA_032352905.1_ASM3235290v1_genomic	chicken	0	0	0	0	0	0	0	0	0	0	0	0	0	0	0	0	0	0	0	0	0	0	0	0	0	0	0	0	0	0	1	0	0	0	0	0	1	1	0	0	1	1	1	1	1	1	1	1
GCA_032352965.1_ASM3235296v1_genomic	chicken	0	0	0	0	0	0	0	0	0	0	0	0	0	0	0	0	0	0	0	0	0	0	0	0	0	0	0	0	0	0	1	0	0	0	0	0	1	1	0	0	1	1	1	1	1	1	1	1
GCA_032352985.1_ASM3235298v1_genomic	chicken	0	0	0	0	0	0	0	0	0	0	0	0	0	0	0	0	0	0	0	0	0	0	0	0	0	0	0	0	0	0	1	0	0	0	0	0	1	1	0	0	1	1	1	1	1	1	1	1
GCA_032971005.1_ASM3297100v1_genomic	pig	1	0	0	0	0	0	0	0	0	0	1	1	0	0	1	0	1	0	0	0	0	0	0	1	0	0	0	0	0	0	1	0	0	0	0	0	1	1	1	0	1	1	1	1	1	1	1	1
GCA_032971045.1_ASM3297104v1_genomic	pig	0	0	1	0	0	0	0	0	0	0	0	0	0	0	0	0	1	0	1	0	0	0	0	1	1	0	0	0	1	1	1	0	0	0	0	0	1	0	1	0	1	1	1	1	0	1	0	1
GCA_032971065.1_ASM3297106v1_genomic	pig	1	0	1	0	0	0	0	0	0	0	1	0	0	0	1	0	1	0	1	0	0	0	0	1	1	0	0	0	1	1	1	0	0	0	0	0	1	1	1	1	1	1	1	0	0	1	1	1
GCA_032971105.1_ASM3297110v1_genomic	pig	1	0	0	0	0	0	0	0	0	0	1	1	0	0	1	0	1	0	0	0	0	0	0	1	0	0	0	0	1	1	1	0	0	0	0	0	1	1	1	0	1	1	1	1	1	1	1	1
GCA_032971185.1_ASM3297118v1_genomic	pig	0	1	1	0	0	0	0	0	0	0	1	0	0	1	0	0	0	0	1	0	0	0	0	1	1	0	0	0	1	1	1	0	0	0	0	0	1	1	1	1	1	1	1	0	1	1	0	1
GCA_033187955.1_PDT001964383.1_genomic	sheep/goat/bovine	0	0	0	0	0	0	0	0	0	0	0	0	0	0	0	0	0	0	0	0	0	0	0	0	0	0	0	0	1	0	1	0	0	0	0	0	1	1	1	0	1	1	1	1	0	1	1	1
GCA_033187995.1_PDT001964380.1_genomic	sheep/goat/bovine	0	0	1	0	0	0	0	0	0	0	0	0	0	0	0	0	0	0	0	0	0	0	0	0	1	0	0	0	1	0	1	0	0	0	0	0	1	1	1	0	1	1	1	1	1	1	1	1
GCA_033192195.1_PDT001964382.1_genomic	sheep/goat/bovine	0	0	0	0	0	0	0	0	0	0	0	0	0	0	0	0	0	0	0	0	0	0	0	0	0	0	0	0	1	0	1	0	0	0	0	0	1	1	1	0	1	1	1	1	0	1	1	1
GCF_000009685.1_ASM968v1_genomic	pig	0	0	0	0	0	0	0	0	0	0	0	0	0	0	0	0	0	0	0	0	0	0	0	0	0	0	0	0	0	0	1	0	0	0	0	0	1	1	1	1	1	1	1	1	1	0	1	1
GCF_000255475.1_ASM25547v1_genomic	sheep/goat/bovine	0	0	0	0	0	0	0	0	0	0	0	0	0	0	0	0	0	0	0	0	0	0	0	0	0	0	0	0	1	1	1	0	0	0	0	0	1	1	1	0	1	1	1	1	1	1	1	1
GCF_001414595.1_CP4_genomic	chicken	0	0	0	0	0	0	0	0	0	0	0	0	0	0	0	0	0	0	0	0	0	0	0	0	0	0	0	0	1	1	1	0	0	0	0	1	1	1	1	0	1	1	1	1	1	1	1	1
GCF_002012325.1_ASM201232v1_genomic	chicken	0	0	0	0	0	0	0	0	0	0	0	0	0	0	0	0	0	0	0	0	0	0	0	0	0	0	0	0	1	1	1	0	0	0	0	1	1	1	1	0	1	1	1	1	1	1	1	1
GCF_002160285.1_ASM216028v1_genomic	chicken	0	0	0	0	0	0	0	0	0	0	0	0	0	0	0	0	0	0	0	0	0	0	0	0	0	0	0	0	1	1	1	0	0	0	0	0	1	1	1	0	1	1	1	0	0	1	1	1
GCF_002161405.1_ASM216140v1_genomic	chicken	0	0	0	0	0	0	0	0	0	0	0	0	0	0	0	0	0	0	0	0	0	0	0	0	0	0	0	0	1	1	1	0	0	0	0	0	1	1	1	0	1	1	1	0	1	1	1	1
GCF_002312985.1_ASM231298v1_genomic	chicken	0	0	0	0	0	0	0	0	0	0	0	0	0	0	0	0	0	0	1	0	0	0	0	0	0	0	0	0	1	1	1	0	0	0	0	0	1	1	1	0	1	1	1	1	1	1	1	1
GCF_003075475.1_ASM307547v1_genomic	sheep/goat/bovine	0	0	0	0	0	0	0	0	0	0	0	0	0	0	0	0	0	0	0	0	0	0	0	0	0	0	0	0	0	0	1	0	0	0	0	0	1	1	1	0	1	1	1	1	1	1	1	1
GCF_003181355.1_ASM318135v1_genomic	chicken	0	0	0	0	0	0	0	0	0	0	0	0	0	0	0	0	0	0	1	0	0	0	0	0	0	0	0	0	1	1	1	0	0	0	0	1	1	1	1	0	1	1	1	1	1	1	1	1
GCF_003181395.1_ASM318139v1_genomic	chicken	0	0	0	0	0	0	0	0	0	0	0	0	0	0	0	0	0	0	0	0	0	0	0	0	0	0	0	0	0	0	1	0	0	0	0	1	1	1	1	0	1	1	1	1	0	0	1	1
GCF_003181405.1_ASM318140v1_genomic	chicken	0	0	0	0	0	0	0	0	0	0	0	0	0	0	0	0	0	0	0	0	0	0	0	0	0	0	0	0	0	0	1	0	0	0	0	1	1	1	1	0	1	1	1	1	1	1	1	1
GCF_003181415.1_ASM318141v1_genomic	chicken	0	0	0	0	0	0	0	0	0	0	0	0	0	0	0	0	0	0	1	0	0	0	0	0	0	0	0	0	1	0	1	0	0	0	0	0	1	1	1	0	1	1	1	1	1	1	1	1
GCF_003181455.1_ASM318145v1_genomic	chicken	0	0	0	0	0	0	0	0	0	0	0	0	0	0	0	0	0	0	0	0	0	0	0	0	0	0	0	0	0	0	1	0	0	0	0	0	1	1	1	0	1	1	1	1	1	1	1	1
GCF_003181475.1_ASM318147v1_genomic	chicken	0	0	0	0	0	0	0	0	0	0	0	0	0	0	0	0	0	0	0	0	0	0	0	0	0	0	0	0	0	0	1	0	0	0	0	1	1	1	1	0	1	1	1	1	1	1	1	1
GCF_003181495.1_ASM318149v1_genomic	chicken	0	0	0	0	0	0	0	0	0	0	0	0	0	0	0	0	0	0	0	0	0	0	0	0	0	0	0	0	1	1	1	0	0	0	0	1	1	1	1	0	1	1	1	1	0	1	1	1
GCF_003181505.1_ASM318150v1_genomic	chicken	0	0	0	0	0	0	0	0	0	0	0	0	0	0	0	0	0	0	0	0	0	0	0	0	0	0	0	0	0	0	1	0	0	0	0	1	1	1	1	0	1	1	1	1	1	1	1	1
GCF_003181535.1_ASM318153v1_genomic	chicken	0	0	0	0	0	0	0	0	0	0	0	0	0	0	0	0	0	0	0	0	0	0	0	0	0	0	0	0	0	0	1	0	0	0	0	1	1	1	1	0	1	1	1	1	1	1	1	1
GCF_003181555.1_ASM318155v1_genomic	chicken	0	0	0	0	0	0	0	0	0	0	0	0	0	0	0	0	0	0	0	0	0	0	0	0	0	0	0	0	0	0	1	0	0	0	0	0	1	1	1	1	1	1	1	1	0	1	1	1
GCF_003181575.1_ASM318157v1_genomic	chicken	0	0	0	0	0	0	0	0	0	0	0	0	0	0	0	0	0	0	0	0	0	0	0	0	0	0	0	0	0	0	1	0	0	0	0	1	1	1	1	0	1	1	1	1	1	1	1	1
GCF_003181595.1_ASM318159v1_genomic	chicken	0	0	0	0	0	0	0	0	0	0	0	0	0	0	0	0	0	0	0	0	0	0	0	0	0	0	0	0	0	0	1	0	0	0	0	0	1	1	1	0	1	1	1	1	0	1	1	1
GCF_003181615.1_ASM318161v1_genomic	chicken	0	0	0	0	0	0	0	0	0	0	0	0	0	0	0	0	0	0	0	0	1	0	0	0	0	0	0	0	1	1	1	0	0	0	0	1	1	1	1	0	1	1	1	1	1	1	1	1
GCF_003181655.1_ASM318165v1_genomic	chicken	0	0	0	0	0	0	0	0	0	0	0	0	0	0	0	0	0	0	0	0	0	0	0	0	0	0	0	0	1	1	1	0	0	0	0	0	1	1	1	0	1	1	1	1	1	1	1	1
GCF_003181675.1_ASM318167v1_genomic	chicken	0	0	0	0	0	0	0	0	0	0	0	0	0	0	0	0	0	0	0	0	0	0	0	0	0	0	0	0	1	0	1	0	0	0	0	0	1	1	1	0	1	1	1	1	0	1	1	1
GCF_003181695.1_ASM318169v1_genomic	chicken	0	0	0	0	0	0	0	0	0	0	0	0	0	0	0	0	0	0	0	0	0	0	0	0	0	0	0	0	0	0	1	0	0	0	0	1	1	1	1	0	1	1	1	1	1	1	1	1
GCF_003181705.1_ASM318170v1_genomic	chicken	0	0	0	0	0	0	0	0	0	0	0	0	0	0	0	0	0	0	0	0	0	0	0	0	0	0	0	0	1	1	1	0	0	0	0	1	1	1	1	0	1	1	1	1	1	1	1	1
GCF_003181735.1_ASM318173v1_genomic	chicken	0	0	0	0	0	0	0	0	0	0	0	0	0	0	0	0	0	0	0	0	0	0	0	0	0	0	0	0	1	1	1	0	0	0	0	1	1	1	1	0	1	1	1	1	1	1	1	1
GCF_003181745.1_ASM318174v1_genomic	chicken	0	0	0	0	0	0	0	0	0	0	0	0	0	0	0	0	0	0	0	0	0	0	0	0	0	0	0	0	1	1	1	0	0	0	0	1	1	1	1	0	1	1	1	1	1	1	1	1
GCF_003181795.1_ASM318179v1_genomic	chicken	0	0	0	0	0	0	0	0	0	0	0	0	0	0	0	0	0	0	0	0	0	0	0	0	0	0	0	0	0	0	1	0	0	0	0	1	1	1	1	0	1	1	1	1	0	1	1	1
GCF_003181815.1_ASM318181v1_genomic	chicken	0	0	0	0	0	0	0	0	0	0	0	0	0	0	0	0	0	0	0	0	0	0	0	0	0	0	0	0	0	0	1	0	0	0	0	0	1	1	1	0	1	1	1	1	1	1	1	1
GCF_003181835.1_ASM318183v1_genomic	chicken	0	0	0	0	0	0	0	0	0	0	0	0	0	0	0	0	0	0	0	0	1	0	0	0	0	0	0	0	1	1	1	0	0	0	0	1	1	1	1	0	1	1	1	1	1	1	1	1
GCF_003181875.1_ASM318187v1_genomic	chicken	0	0	0	0	0	0	0	0	0	0	0	0	0	0	0	0	0	0	0	0	0	0	0	0	0	0	0	0	0	0	1	0	0	0	0	0	1	1	1	0	1	1	1	1	0	1	1	1
GCF_003181895.1_ASM318189v1_genomic	chicken	0	0	0	0	0	0	0	0	0	0	0	0	0	0	0	0	0	0	0	0	0	0	0	0	0	0	0	0	0	0	1	0	0	0	0	0	1	1	1	0	1	1	1	1	1	1	1	1
GCF_003181955.1_ASM318195v1_genomic	chicken	0	1	0	0	0	0	0	0	0	0	0	1	0	0	0	0	0	0	0	0	0	0	0	0	0	0	0	0	1	0	1	1	0	0	0	0	1	1	1	1	1	1	1	0	0	1	1	1
GCF_003181995.1_ASM318199v1_genomic	chicken	0	0	0	0	0	0	0	0	0	0	0	0	0	0	0	0	0	0	0	0	0	0	0	0	0	0	0	0	0	0	1	0	0	0	0	1	1	1	1	0	1	1	1	1	0	1	1	1
GCF_003203455.1_ASM320345v1_genomic	chicken	0	0	0	0	0	0	0	0	0	0	0	0	0	0	0	0	0	0	0	0	0	0	0	0	0	0	0	0	1	1	1	0	0	0	0	1	1	1	1	0	1	1	1	1	1	1	1	1
GCF_003350945.1_ASM335094v1_genomic	pig	1	0	1	0	0	0	0	0	0	0	0	0	0	0	0	0	0	0	0	0	0	0	0	0	1	0	0	0	1	0	1	0	0	0	0	0	1	1	1	0	1	1	1	0	0	1	1	1
GCF_003628405.2_ASM362840v2_genomic	chicken	0	0	0	0	0	0	0	0	0	0	0	0	0	0	0	0	0	0	0	0	0	0	0	0	0	0	0	0	0	0	1	0	0	0	0	1	1	1	1	0	1	1	1	1	0	1	1	1
GCF_006385425.1_ASM638542v1_genomic	sheep/goat/bovine	0	0	0	0	0	0	0	0	0	0	0	0	0	0	0	0	0	0	0	0	0	0	0	0	0	0	0	0	0	0	1	0	1	0	0	0	1	1	0	0	1	1	1	0	1	1	1	1
GCF_006409095.1_ASM640909v1_genomic	chicken	0	0	0	0	0	0	0	0	0	0	0	0	0	0	0	0	0	0	0	0	0	0	0	0	0	0	0	0	1	0	1	0	0	0	0	1	1	1	0	0	1	1	1	1	1	1	1	1
GCF_006454475.1_ASM645447v1_genomic	chicken	0	0	0	0	0	0	0	0	0	0	0	0	0	0	0	0	0	0	0	0	0	0	0	0	0	0	0	0	1	1	1	0	0	0	0	1	1	1	1	0	1	1	1	1	1	1	1	1
GCF_008086935.1_ASM808693v1_genomic	chicken	0	0	0	0	0	0	0	0	0	0	0	0	0	0	0	0	0	0	0	0	0	0	0	0	0	0	0	0	1	1	1	0	0	0	0	0	1	1	1	0	1	1	1	1	1	1	1	1
GCF_009259705.1_ASM925970v1_genomic	chicken	0	0	0	0	0	0	0	0	0	0	0	0	0	0	0	0	0	0	0	0	0	0	0	0	0	0	0	0	1	1	1	0	0	0	0	0	1	1	1	0	1	1	1	1	1	1	1	1
GCF_010994425.1_ASM1099442v1_genomic	sheep/goat/bovine	0	0	0	0	0	0	0	0	0	0	0	0	0	0	0	0	0	0	0	0	0	0	0	0	0	0	0	0	1	1	1	0	0	0	0	0	1	1	1	0	1	1	1	1	0	1	1	1
GCF_011062465.1_ASM1106246v1_genomic	chicken	0	0	0	0	0	0	0	0	0	0	0	0	0	0	0	0	0	0	0	0	0	0	0	0	0	0	0	0	1	1	1	0	0	0	0	0	1	1	1	0	1	1	1	1	0	1	1	1
GCF_011062475.1_ASM1106247v1_genomic	sheep/goat/bovine	0	0	0	0	0	0	0	0	0	0	0	0	0	0	0	0	0	0	0	0	0	0	0	0	0	0	0	0	0	0	1	0	1	0	1	0	1	1	1	0	1	1	1	1	1	1	1	1
GCF_011062525.1_ASM1106252v1_genomic	pig	0	0	0	0	0	0	0	0	0	0	0	0	0	0	0	0	0	0	0	0	0	0	0	0	0	0	0	0	1	1	1	1	0	0	0	0	1	1	1	0	1	1	1	0	0	1	1	1
GCF_011062565.1_ASM1106256v1_genomic	pig	0	0	0	0	0	0	0	0	0	0	0	0	0	0	0	0	0	0	0	0	0	0	0	0	0	0	0	0	1	1	1	0	0	0	0	0	1	1	1	0	1	1	1	1	1	1	1	1
GCF_011062585.1_ASM1106258v1_genomic	sheep/goat/bovine	0	0	0	0	0	0	0	0	0	0	0	0	0	0	0	0	0	0	0	0	0	0	0	0	0	0	0	0	0	0	1	1	0	0	0	0	1	1	1	0	1	1	1	1	1	1	1	1
GCF_011062605.1_ASM1106260v1_genomic	chicken	0	0	0	0	0	0	0	0	0	0	0	0	0	0	0	0	0	0	0	0	0	0	0	0	0	0	0	0	0	1	1	0	0	0	0	0	1	1	0	0	1	1	1	1	1	1	1	1
GCF_011062615.1_ASM1106261v1_genomic	pig	1	0	1	0	0	0	0	0	0	0	0	0	0	0	0	0	0	0	0	0	0	0	0	0	1	0	0	0	1	0	1	1	0	0	0	0	1	1	1	0	1	1	1	0	1	1	1	1
GCF_011062685.1_ASM1106268v1_genomic	sheep/goat/bovine	0	0	0	0	0	0	0	0	0	0	0	0	0	0	0	0	0	0	0	0	0	0	0	0	0	0	0	0	0	0	1	1	1	0	0	0	1	1	1	0	1	1	1	1	1	1	1	1
GCF_011062735.1_ASM1106273v1_genomic	sheep/goat/bovine	0	0	0	0	0	0	0	0	0	0	0	0	0	0	0	0	0	0	0	0	0	0	0	0	0	0	0	0	0	0	1	0	1	0	1	0	1	1	1	0	1	1	1	1	1	1	1	1
GCF_011062745.1_ASM1106274v1_genomic	pig	0	0	0	0	0	0	0	0	0	0	0	0	0	0	0	0	0	0	0	0	0	0	0	0	0	0	0	0	1	1	1	0	0	0	0	0	1	1	1	0	1	1	1	1	1	1	1	1
GCF_011062775.1_ASM1106277v1_genomic	pig	0	0	0	0	0	0	0	0	0	0	0	0	0	0	0	0	0	0	0	0	0	0	0	0	0	0	0	0	1	1	1	0	0	0	0	0	1	1	0	0	1	1	1	1	1	1	1	1
GCF_011062825.1_ASM1106282v1_genomic	pig	0	0	1	0	0	0	0	0	0	0	0	0	0	0	0	0	0	0	0	0	0	0	0	0	1	0	0	0	1	0	1	0	0	0	0	0	1	1	1	0	1	1	1	1	0	1	1	1
GCF_011062845.1_ASM1106284v1_genomic	sheep/goat/bovine	0	0	0	0	0	0	0	0	0	0	0	0	0	0	0	0	0	0	0	0	0	0	0	0	0	0	0	0	1	1	1	0	0	0	0	0	1	1	1	0	1	1	1	1	0	1	1	1
GCF_011062925.1_ASM1106292v1_genomic	sheep/goat/bovine	0	0	0	0	0	0	0	0	0	0	0	0	0	0	0	0	0	0	0	0	0	0	0	0	0	0	0	0	0	0	1	1	0	0	0	0	0	1	1	0	1	1	1	1	0	1	1	1
GCF_011062955.1_ASM1106295v1_genomic	sheep/goat/bovine	0	0	0	0	0	0	0	0	0	0	0	0	0	0	0	0	0	0	0	0	0	0	0	0	0	0	0	0	0	0	1	1	1	0	0	0	1	1	1	0	1	1	1	1	1	1	1	1
GCF_011062975.1_ASM1106297v1_genomic	sheep/goat/bovine	0	0	0	0	0	0	0	0	0	0	0	0	0	0	0	0	0	0	0	0	0	0	0	0	0	0	0	0	0	0	1	0	1	0	0	0	1	1	1	0	1	1	1	0	1	1	1	1
GCF_011063005.1_ASM1106300v1_genomic	pig	0	0	0	0	0	0	0	0	0	0	0	0	0	0	0	0	0	0	0	0	0	0	0	0	0	0	0	0	1	1	1	0	0	0	0	0	1	1	1	0	1	1	1	1	1	1	1	1
GCF_011063025.1_ASM1106302v1_genomic	pig	0	0	0	0	0	0	0	0	0	0	0	0	0	0	0	0	0	0	0	0	0	0	0	0	0	0	0	0	1	1	1	1	0	0	0	0	1	1	1	0	1	1	1	0	0	1	1	1
GCF_011063045.1_ASM1106304v1_genomic	chicken	0	0	0	0	0	0	0	0	0	0	0	0	0	0	0	0	0	0	0	0	0	0	0	0	0	0	0	0	1	1	1	0	0	0	0	0	1	1	0	0	1	1	1	1	1	1	1	1
GCF_011063075.1_ASM1106307v1_genomic	pig	0	0	0	0	0	0	0	0	0	0	0	0	0	0	0	0	0	0	0	0	0	0	0	0	0	0	0	0	1	1	1	1	0	0	0	0	1	1	1	1	1	1	1	0	0	1	1	1
GCF_011063135.1_ASM1106313v1_genomic	sheep/goat/bovine	0	0	0	0	0	0	0	0	0	0	0	0	0	0	0	0	0	0	0	0	0	0	0	0	0	0	0	0	0	0	1	0	1	0	0	0	1	1	1	0	1	1	1	1	0	1	1	1
GCF_011063145.1_ASM1106314v1_genomic	pig	0	0	0	0	0	0	0	0	0	0	0	0	0	0	0	0	0	0	0	0	0	0	0	0	0	0	0	0	1	1	1	0	0	0	1	0	1	1	1	0	1	1	1	1	1	1	1	1
GCF_011063205.1_ASM1106320v1_genomic	sheep/goat/bovine	0	0	0	0	0	0	0	0	0	0	0	0	0	0	0	0	0	0	0	0	0	0	0	0	0	0	0	0	0	0	1	1	0	0	0	0	1	1	1	0	1	1	1	1	1	1	1	1
GCF_011063245.1_ASM1106324v1_genomic	pig	0	0	1	0	0	0	0	0	0	0	0	0	0	0	0	0	0	0	0	0	0	0	0	0	1	0	0	0	1	0	1	1	0	0	0	0	1	1	1	1	1	1	1	0	0	1	1	1
GCF_011063325.1_ASM1106332v1_genomic	sheep/goat/bovine	0	0	0	0	0	0	0	0	0	0	0	0	0	0	0	0	0	0	0	0	0	0	0	0	0	0	0	0	0	0	1	0	0	0	0	0	1	1	1	0	1	1	1	1	1	1	1	1
GCF_011068425.1_ASM1106842v1_genomic	pig	0	0	1	0	0	0	0	0	0	0	0	0	0	0	0	0	0	0	0	0	0	0	0	0	1	0	0	0	1	0	1	1	0	0	0	0	1	1	1	1	1	1	1	1	1	1	1	1
GCF_012843975.1_ASM1284397v1_genomic	pig	0	0	1	0	0	0	0	0	0	0	0	0	0	0	0	0	0	0	0	0	0	0	0	0	1	0	0	0	1	0	1	0	0	0	0	0	1	0	0	0	0	1	0	1	0	1	0	0
GCF_013305215.1_ASM1330521v1_genomic	chicken	1	0	0	0	0	0	0	0	0	0	1	0	0	0	1	0	1	0	1	0	0	0	0	1	0	0	0	0	1	1	1	0	0	0	0	0	1	1	1	0	1	1	1	1	0	1	1	1
GCF_016235965.1_ASM1623596v1_genomic	pig	0	0	1	0	0	0	0	0	0	0	0	0	0	0	1	0	0	0	0	0	0	0	0	0	1	0	0	0	1	0	1	0	0	0	0	0	1	1	1	1	1	1	1	0	1	1	0	1
GCF_016235975.1_ASM1623597v1_genomic	pig	0	0	1	0	0	0	0	0	0	0	0	0	0	0	0	0	0	0	1	0	0	0	0	0	1	0	0	0	1	0	1	0	0	0	0	0	1	0	1	1	1	1	0	1	0	1	0	0
GCF_016235985.1_ASM1623598v1_genomic	pig	0	0	1	0	0	0	0	0	0	0	0	0	0	0	0	0	0	0	1	0	0	0	0	0	1	0	0	0	1	1	1	0	0	0	0	0	1	0	1	1	0	1	0	0	0	1	0	0
GCF_016236005.1_ASM1623600v1_genomic	pig	0	0	1	0	0	0	0	0	0	0	0	0	0	0	0	0	0	0	1	0	0	0	0	0	1	0	0	0	1	0	1	0	0	0	0	0	1	1	1	0	1	1	1	1	1	1	0	1
GCF_016236035.1_ASM1623603v1_genomic	pig	0	0	1	0	0	0	0	0	0	0	0	0	0	0	1	0	0	0	0	0	0	0	0	0	1	0	0	0	1	0	1	0	0	0	0	0	1	1	1	1	1	1	1	0	1	1	0	1
GCF_016236065.1_ASM1623606v1_genomic	chicken	0	0	0	0	0	0	0	0	0	0	0	0	0	0	1	0	0	0	0	0	0	0	0	0	0	0	0	0	1	1	1	0	0	0	0	0	1	1	1	0	1	1	1	1	1	1	1	1
GCF_016236085.1_ASM1623608v1_genomic	chicken	0	1	1	0	0	0	0	0	0	0	0	0	0	1	0	0	0	1	0	0	0	0	0	0	1	0	0	0	1	0	1	0	0	0	0	0	1	0	1	1	1	1	1	1	1	1	0	1
GCF_016236095.1_ASM1623609v1_genomic	chicken	0	0	0	0	0	0	0	0	0	0	0	0	0	0	1	0	0	0	0	0	0	0	0	0	0	0	0	0	1	1	1	0	0	0	0	0	1	1	1	0	0	0	0	0	0	1	0	0
GCF_016236125.1_ASM1623612v1_genomic	chicken	0	1	1	0	0	0	0	0	0	0	0	0	0	1	0	0	0	0	0	0	0	0	0	0	0	0	0	0	1	0	1	0	0	0	0	0	1	0	1	0	0	1	0	0	0	1	0	0
GCF_016236135.1_ASM1623613v1_genomic	chicken	0	0	0	0	0	0	0	0	0	0	0	0	0	0	1	0	0	0	0	0	0	0	0	0	0	0	0	0	1	1	1	0	0	0	0	0	1	1	1	0	1	1	1	1	1	1	1	1
GCF_016236165.1_ASM1623616v1_genomic	chicken	1	0	0	0	0	0	0	0	0	0	0	0	0	0	1	0	0	0	1	0	0	0	0	0	0	0	0	0	1	1	1	0	0	0	0	0	1	1	1	0	1	1	1	1	0	1	1	1
GCF_016236185.1_ASM1623618v1_genomic	chicken	0	0	0	0	0	0	0	0	0	0	0	0	0	0	1	0	0	0	1	0	0	0	0	0	0	0	0	0	1	1	1	0	0	0	0	0	1	1	0	0	1	1	1	1	1	1	1	1
GCF_016236195.1_ASM1623619v1_genomic	chicken	1	0	0	0	0	0	0	0	0	0	0	0	0	0	1	0	0	0	1	0	0	0	0	0	0	0	0	0	1	1	1	0	0	0	0	0	1	1	1	0	1	1	1	1	0	1	1	1
GCF_016236235.1_ASM1623623v1_genomic	chicken	0	0	0	0	0	0	0	0	0	0	0	0	0	0	1	0	0	0	0	0	0	0	0	0	0	0	0	0	1	1	1	0	0	0	0	0	1	1	1	0	1	1	1	1	0	1	1	1
GCF_016236265.1_ASM1623626v1_genomic	chicken	0	0	0	0	0	0	0	0	0	0	0	0	0	0	0	0	0	0	0	0	0	0	0	0	0	0	0	0	1	1	1	0	0	0	0	0	1	1	1	0	1	1	1	1	0	1	1	1
GCF_016236285.1_ASM1623628v1_genomic	chicken	0	0	0	0	0	0	0	0	0	0	0	0	0	0	0	0	0	0	0	0	0	0	0	0	0	0	0	0	1	0	1	0	0	0	0	0	1	1	1	0	1	1	1	1	1	1	1	1
GCF_016236305.1_ASM1623630v1_genomic	chicken	0	0	0	0	0	0	0	0	0	0	0	0	0	0	0	0	0	0	0	0	0	0	0	0	0	0	0	0	1	1	1	0	0	0	0	0	1	1	1	0	0	0	0	0	0	1	0	0
GCF_016236315.1_ASM1623631v1_genomic	pig	0	0	1	0	0	0	0	0	0	0	0	0	0	0	0	0	0	0	0	0	0	0	0	0	1	0	0	0	1	0	1	0	0	0	0	0	1	0	1	1	1	1	0	0	0	1	0	0
GCF_016236345.1_ASM1623634v1_genomic	pig	1	0	1	0	0	0	0	0	0	0	0	0	0	0	0	0	0	0	0	0	0	0	0	0	1	0	0	0	1	0	1	0	0	0	0	0	1	1	1	1	1	1	1	0	0	1	1	1
GCF_016236355.1_ASM1623635v1_genomic	pig	1	0	1	0	0	0	0	0	0	0	0	0	0	0	0	0	0	0	0	0	0	0	0	0	1	0	0	0	1	0	1	0	0	0	0	0	1	1	1	1	1	1	1	0	0	1	1	1
GCF_016236385.1_ASM1623638v1_genomic	pig	1	0	0	0	0	0	0	0	0	0	0	1	0	0	0	0	0	0	1	0	0	0	0	0	0	0	0	0	1	1	1	0	0	0	0	0	1	1	1	0	1	1	1	0	1	1	1	1
GCF_016236395.1_ASM1623639v1_genomic	pig	0	0	0	0	0	0	0	0	0	0	0	0	0	0	1	0	0	0	0	0	0	0	0	0	0	0	0	0	1	1	1	0	0	0	0	0	1	1	1	0	1	1	1	1	0	1	1	1
GCF_016236415.1_ASM1623641v1_genomic	chicken	0	0	0	0	0	0	0	0	0	0	0	0	0	0	1	0	0	0	0	0	0	0	0	0	0	0	0	0	1	1	1	0	0	0	0	0	1	1	1	0	1	1	1	1	1	1	1	1
GCF_016236445.1_ASM1623644v1_genomic	pig	0	0	0	0	0	0	0	0	0	0	0	0	0	0	0	0	0	0	0	0	0	0	0	0	0	0	0	0	1	1	1	0	0	0	0	0	1	1	1	0	1	1	1	1	0	1	1	1
GCF_016236455.1_ASM1623645v1_genomic	pig	0	0	0	0	0	0	0	0	0	0	0	0	0	0	1	0	0	0	0	0	0	0	0	0	0	0	0	0	1	1	1	0	0	0	0	0	1	1	1	0	1	1	1	1	1	1	1	1
GCF_016236485.1_ASM1623648v1_genomic	pig	0	0	0	0	0	0	0	0	0	0	0	0	0	0	1	0	0	0	1	0	0	0	0	0	1	0	0	0	1	0	1	0	0	0	0	0	1	1	1	0	1	1	1	0	1	1	0	1
GCF_016236495.1_ASM1623649v1_genomic	pig	0	0	0	0	0	0	0	0	0	0	0	0	0	0	1	0	0	0	1	0	0	0	0	0	0	0	0	0	1	1	1	0	0	0	0	0	1	1	1	0	1	1	1	1	1	1	0	1
GCF_016236515.1_ASM1623651v1_genomic	pig	0	0	1	0	0	0	0	0	0	0	0	0	0	0	0	0	0	0	1	0	0	0	0	0	1	0	0	0	0	0	1	0	0	0	0	0	1	0	1	0	0	1	0	0	0	1	0	0
GCF_016236535.1_ASM1623653v1_genomic	pig	1	0	1	0	0	0	0	0	0	0	0	0	0	0	0	0	0	0	1	0	0	0	0	0	1	0	0	0	1	0	1	0	0	0	0	0	1	1	1	1	1	1	1	0	0	1	1	1
GCF_016236545.1_ASM1623654v1_genomic	pig	0	0	1	0	0	0	0	0	0	0	0	0	0	0	0	0	0	0	1	0	0	0	0	0	1	0	0	0	1	0	1	0	0	0	0	0	1	0	1	0	0	1	0	0	0	1	0	0
GCF_016236585.1_ASM1623658v1_genomic	pig	0	0	1	0	0	0	0	0	0	0	0	0	0	0	0	0	0	0	0	0	0	0	0	0	1	0	0	0	1	0	1	0	0	0	0	0	1	0	1	0	0	1	0	1	0	1	0	0
GCF_016236605.1_ASM1623660v1_genomic	pig	0	1	1	0	0	0	0	0	0	0	0	0	0	1	1	0	0	0	1	0	0	0	0	0	1	0	0	0	1	0	1	0	0	0	0	0	1	0	1	1	0	1	0	0	0	1	0	0
GCF_016236615.1_ASM1623661v1_genomic	pig	0	0	1	0	0	0	0	0	0	0	0	0	0	0	1	0	0	0	0	0	0	0	0	0	1	0	0	0	1	0	1	0	0	0	0	0	1	0	1	1	1	1	1	1	1	1	1	1
GCF_016236635.1_ASM1623663v1_genomic	pig	0	1	1	0	0	0	0	0	0	0	0	0	0	1	0	0	0	0	1	0	0	0	0	0	1	0	0	0	1	0	1	0	0	0	0	0	1	0	1	1	0	1	0	0	0	1	0	0
GCF_016236655.1_ASM1623665v1_genomic	pig	0	0	0	0	0	0	0	0	0	0	0	0	0	0	0	0	0	0	0	0	0	0	0	0	0	0	0	0	1	1	1	0	0	0	0	0	1	1	1	0	1	1	1	1	1	1	1	1
GCF_016236685.1_ASM1623668v1_genomic	pig	0	0	1	0	0	0	0	0	0	0	0	0	0	0	0	0	0	0	0	0	0	0	0	0	1	0	0	0	1	1	1	0	0	0	0	0	1	0	1	0	1	1	1	1	1	1	1	1
GCF_016236705.1_ASM1623670v1_genomic	pig	1	0	1	0	0	0	0	0	0	0	0	0	0	0	0	0	0	0	1	0	0	0	0	0	1	0	0	0	1	0	1	0	0	0	0	0	1	1	1	1	1	1	1	0	0	1	1	1
GCF_016236725.1_ASM1623672v1_genomic	pig	0	0	1	0	0	0	0	0	0	0	0	0	0	0	0	0	0	0	0	0	0	0	0	0	1	0	0	0	1	1	1	0	0	0	0	0	1	0	1	0	1	1	1	1	1	1	1	1
GCF_016236735.1_ASM1623673v1_genomic	pig	0	0	1	0	0	0	0	0	0	0	0	0	0	0	0	0	0	0	0	0	0	0	0	0	1	0	0	0	1	1	1	0	0	0	0	0	1	0	1	0	1	1	1	1	1	1	1	1
GCF_016236745.1_ASM1623674v1_genomic	pig	0	0	0	0	0	0	0	0	0	0	0	0	0	0	1	0	0	0	0	0	0	0	0	0	0	0	0	0	0	1	1	0	0	0	0	0	1	0	1	1	1	1	1	0	0	1	0	1
GCF_016236785.1_ASM1623678v1_genomic	chicken	0	0	0	0	0	0	0	0	0	0	0	0	0	0	1	0	0	0	0	0	0	0	0	0	0	0	1	0	1	0	1	0	0	0	0	0	1	1	1	0	1	1	1	1	1	1	1	1
GCF_016236805.1_ASM1623680v1_genomic	chicken	0	0	1	0	0	0	0	0	0	0	0	0	0	0	0	0	0	0	0	0	0	0	0	0	1	0	0	0	1	1	1	0	0	0	0	0	1	0	1	0	0	1	0	1	0	1	0	0
GCF_016236815.1_ASM1623681v1_genomic	chicken	0	0	1	0	0	0	0	0	0	0	0	0	0	0	0	0	0	0	0	0	0	0	0	0	1	0	0	0	1	1	1	0	0	0	0	0	1	0	1	0	0	1	0	1	0	1	0	0
GCF_016236825.1_ASM1623682v1_genomic	pig	0	0	0	0	0	0	0	0	0	0	0	0	0	0	1	0	0	0	0	0	0	0	0	0	0	0	0	0	0	1	1	0	0	0	0	0	1	1	1	0	1	1	1	1	1	1	1	1
GCF_016236855.1_ASM1623685v1_genomic	pig	0	0	0	0	0	0	0	0	0	0	0	0	0	0	1	0	0	0	0	0	0	0	0	0	0	0	0	0	0	1	1	0	0	0	0	0	1	1	1	0	1	1	1	1	1	1	1	1
GCF_016236885.1_ASM1623688v1_genomic	pig	0	0	1	0	0	0	0	0	0	0	0	0	0	0	1	0	0	0	1	0	0	0	0	0	1	0	0	0	1	0	1	0	0	0	0	0	1	0	1	0	1	1	1	1	1	1	1	1
GCF_016236905.1_ASM1623690v1_genomic	pig	0	1	1	0	0	0	0	0	0	0	0	0	0	1	1	0	0	0	1	0	0	0	0	0	1	0	0	0	1	1	1	0	0	0	0	0	1	0	1	0	0	1	0	0	0	1	0	0
GCF_017590195.1_ASM1759019v1_genomic	chicken	0	0	0	0	0	0	0	0	0	0	0	0	0	0	0	0	0	0	0	0	0	0	0	0	0	0	0	0	0	0	1	0	0	0	0	1	1	1	1	0	1	1	1	1	0	1	1	1
GCF_017590205.1_ASM1759020v1_genomic	chicken	0	0	0	0	0	0	0	0	0	0	0	0	0	0	0	0	0	0	0	0	0	0	0	0	0	0	0	0	0	0	1	0	0	0	0	1	1	1	1	0	1	1	1	1	0	1	1	1
GCF_017590255.1_ASM1759025v1_genomic	chicken	0	0	0	0	0	0	0	0	0	0	0	0	0	0	0	0	0	0	0	0	0	0	0	0	0	0	0	0	0	0	1	0	0	0	0	1	1	1	1	0	1	1	1	1	0	1	1	1
GCF_017590275.1_ASM1759027v1_genomic	chicken	0	0	0	0	0	0	0	0	0	0	0	0	0	0	0	0	0	0	0	0	0	0	0	0	0	0	0	0	0	0	1	0	0	0	0	1	1	1	1	0	1	1	1	1	0	1	1	1
GCF_017590295.1_ASM1759029v1_genomic	sheep/goat/bovine	0	0	0	0	0	0	0	0	0	0	0	0	0	0	0	0	0	0	0	0	0	0	0	0	0	0	0	0	1	1	1	0	0	0	0	0	1	1	1	0	1	1	1	1	1	1	1	1
GCF_017590315.1_ASM1759031v1_genomic	chicken	0	0	0	0	0	0	0	0	0	0	0	0	0	0	0	0	0	0	0	0	0	0	0	0	0	0	0	0	0	0	1	0	0	0	0	1	1	1	1	0	1	1	1	1	1	1	1	1
GCF_017590335.1_ASM1759033v1_genomic	sheep/goat/bovine	0	0	0	0	0	0	0	0	0	0	0	0	0	0	0	0	0	0	0	0	0	0	0	0	0	0	0	0	1	0	1	0	0	0	0	0	1	1	1	0	1	1	1	1	0	1	1	1
GCF_017590355.1_ASM1759035v1_genomic	chicken	0	0	0	0	0	0	0	0	0	0	0	0	0	0	0	0	0	0	0	0	0	0	0	0	0	0	0	0	0	0	1	0	0	0	0	1	1	1	1	0	1	1	1	1	1	1	1	1
GCF_017590365.1_ASM1759036v1_genomic	chicken	0	0	0	0	0	0	0	0	0	0	0	0	0	0	0	0	0	0	0	0	0	0	0	0	0	0	0	0	1	1	1	0	0	0	0	0	1	1	1	0	1	1	1	1	0	1	1	1
GCF_017590415.1_ASM1759041v1_genomic	chicken	0	0	0	0	0	0	0	0	0	0	0	0	0	0	0	0	0	0	0	0	0	0	0	0	0	0	0	0	0	0	1	0	0	0	0	1	1	1	1	0	1	1	1	1	1	1	1	1
GCF_017590425.1_ASM1759042v1_genomic	chicken	0	0	0	0	0	0	0	0	0	0	0	0	0	0	0	0	0	0	1	0	0	0	0	0	0	0	0	0	0	0	1	0	0	0	0	0	1	1	0	0	1	1	1	1	1	1	1	1
GCF_017590455.1_ASM1759045v1_genomic	sheep/goat/bovine	0	0	0	0	0	0	0	0	0	0	0	0	0	0	0	0	0	0	0	0	0	0	0	0	0	0	0	0	1	1	1	0	0	0	0	0	1	1	1	0	1	1	0	1	1	1	1	1
GCF_017590465.1_ASM1759046v1_genomic	sheep/goat/bovine	0	0	0	0	0	0	0	0	0	0	0	0	0	0	0	0	0	0	0	0	0	0	0	0	0	0	0	0	1	0	1	0	0	0	0	0	1	1	1	0	1	1	1	1	0	1	1	1
GCF_017590495.1_ASM1759049v1_genomic	sheep/goat/bovine	0	0	0	0	0	0	0	0	1	0	0	0	0	0	0	0	0	0	0	0	0	0	0	0	0	0	0	0	1	1	1	0	0	0	0	0	1	1	1	0	1	1	1	1	0	1	1	1
GCF_017590515.1_ASM1759051v1_genomic	sheep/goat/bovine	0	0	0	0	0	0	0	0	0	0	0	0	0	0	0	0	0	0	0	0	0	0	0	0	0	0	0	0	1	1	1	0	0	0	0	0	1	1	1	0	1	1	0	1	1	1	1	1
GCF_017590555.1_ASM1759055v1_genomic	sheep/goat/bovine	0	0	0	0	0	0	0	0	0	0	0	0	0	0	0	0	0	0	0	0	0	0	0	0	0	0	0	0	1	1	1	0	0	0	0	0	1	1	1	0	1	1	0	1	1	1	1	1
GCF_017590565.1_ASM1759056v1_genomic	sheep/goat/bovine	0	0	0	0	0	0	0	0	0	0	0	0	0	0	0	0	0	0	0	0	0	0	0	0	0	0	0	0	1	1	1	0	0	0	0	0	1	1	1	0	1	1	1	1	1	1	1	1
GCF_017590595.1_ASM1759059v1_genomic	sheep/goat/bovine	0	0	0	0	0	0	0	0	0	0	0	0	0	0	0	0	0	0	0	0	0	0	0	0	0	0	0	0	1	1	1	0	0	0	0	0	1	1	1	0	1	1	1	1	1	1	1	1
GCF_017590615.1_ASM1759061v1_genomic	sheep/goat/bovine	0	0	0	0	0	0	0	0	0	0	0	0	0	0	0	0	0	0	0	0	0	0	0	0	0	0	0	0	1	0	1	0	0	0	0	0	1	1	1	0	1	1	1	1	1	1	1	1
GCF_017590635.1_ASM1759063v1_genomic	sheep/goat/bovine	0	0	0	0	0	0	0	0	0	0	0	0	0	0	0	0	0	0	0	0	0	0	0	0	0	0	0	0	1	1	1	0	0	0	0	0	1	1	1	0	1	1	1	1	1	1	1	1
GCF_017590655.1_ASM1759065v1_genomic	sheep/goat/bovine	0	0	0	0	0	0	0	0	0	0	0	0	0	0	0	0	0	0	0	0	0	0	0	0	0	0	0	0	0	0	1	0	0	0	0	0	1	1	1	0	1	1	1	1	0	1	1	1
GCF_017590675.1_ASM1759067v1_genomic	sheep/goat/bovine	0	0	0	0	0	0	0	0	0	0	0	0	0	0	0	0	0	0	0	0	0	0	0	0	0	0	0	0	1	1	1	0	0	0	0	0	1	1	1	0	1	1	1	0	0	1	1	1
GCF_017590725.1_ASM1759072v1_genomic	sheep/goat/bovine	0	0	0	0	0	0	0	0	0	0	0	0	0	0	0	0	0	0	0	0	0	0	0	0	0	0	0	0	0	0	1	0	0	0	0	0	1	1	1	0	1	1	1	1	1	1	1	1
GCF_017590755.1_ASM1759075v1_genomic	sheep/goat/bovine	0	0	0	0	0	0	0	0	0	0	0	0	0	0	0	0	0	0	0	0	0	0	0	0	0	0	0	0	1	0	1	0	0	0	0	0	1	1	1	0	1	1	1	1	1	1	1	1
GCF_017590765.1_ASM1759076v1_genomic	sheep/goat/bovine	0	0	0	0	0	0	0	0	0	0	0	0	0	0	0	0	0	0	0	0	0	0	0	0	0	0	0	0	1	1	1	0	0	0	0	0	1	1	1	0	1	1	1	1	1	1	1	1
GCF_017590795.1_ASM1759079v1_genomic	sheep/goat/bovine	0	0	0	0	0	0	0	0	0	0	0	0	0	0	0	0	0	0	0	0	0	0	0	0	0	0	0	0	1	0	1	0	0	0	0	0	1	1	1	0	1	1	1	1	0	1	1	1
GCF_017590815.1_ASM1759081v1_genomic	chicken	0	0	0	0	0	0	0	0	0	0	0	0	0	0	0	0	0	0	0	0	0	0	0	0	0	0	0	0	1	1	1	0	0	0	0	1	1	1	1	0	1	1	1	1	0	1	1	1
GCF_017590835.1_ASM1759083v1_genomic	sheep/goat/bovine	0	0	0	0	0	0	0	0	0	0	0	0	0	0	0	0	0	0	0	0	0	0	0	0	0	0	0	0	0	0	1	0	0	0	0	0	1	1	1	0	1	1	1	1	1	1	1	1
GCF_017590845.1_ASM1759084v1_genomic	sheep/goat/bovine	0	0	0	0	0	0	0	0	0	0	0	0	0	0	0	0	0	0	0	0	0	0	0	0	0	0	0	0	1	0	1	0	0	0	0	0	1	1	1	0	1	1	1	1	0	1	1	1
GCF_017590865.1_ASM1759086v1_genomic	chicken	0	0	0	0	0	0	0	0	0	0	0	0	0	0	0	0	0	0	1	0	0	0	0	0	0	0	0	0	0	0	1	0	0	0	0	1	1	1	1	0	1	1	1	1	1	1	1	1
GCF_017590885.1_ASM1759088v1_genomic	chicken	0	0	0	0	0	0	0	0	0	0	0	0	0	0	0	0	0	0	1	0	0	0	0	0	0	0	0	0	1	1	1	0	0	0	0	1	1	1	1	0	1	1	1	1	1	1	1	1
GCF_017590915.1_ASM1759091v1_genomic	chicken	0	0	0	0	0	0	0	0	0	0	0	0	0	0	0	0	0	0	0	0	0	0	0	0	0	0	0	0	0	0	1	0	0	0	0	1	1	1	1	0	1	1	1	1	1	1	1	1
GCF_017590925.1_ASM1759092v1_genomic	chicken	0	0	0	0	0	0	0	0	0	0	0	0	0	0	0	0	0	0	1	0	0	0	0	0	0	0	0	0	0	1	1	0	0	0	0	0	1	1	1	0	1	1	1	1	1	1	1	1
GCF_017590945.1_ASM1759094v1_genomic	chicken	0	0	0	0	0	0	0	0	0	0	0	0	0	0	0	0	0	0	0	0	0	0	0	0	0	0	0	0	0	0	1	0	0	0	0	1	1	1	1	0	1	1	1	1	0	1	1	1
GCF_017590975.1_ASM1759097v1_genomic	chicken	0	0	0	0	0	0	0	0	0	0	0	0	0	0	0	0	0	0	0	0	0	0	0	0	0	0	0	0	1	0	1	0	0	0	0	1	1	1	1	0	1	1	1	1	0	1	1	1
GCF_017590995.1_ASM1759099v1_genomic	chicken	0	0	0	0	0	0	0	0	0	0	0	0	0	0	0	0	0	0	0	0	0	0	0	0	0	0	0	0	0	0	1	0	0	0	0	1	1	1	1	0	1	1	1	1	1	1	1	1
GCF_017591015.1_ASM1759101v1_genomic	chicken	0	0	0	0	0	0	0	0	0	0	0	0	0	0	0	0	0	0	0	0	0	0	0	0	0	0	0	0	0	0	1	0	0	0	0	1	1	1	1	0	1	1	1	1	1	1	1	1
GCF_017591035.1_ASM1759103v1_genomic	chicken	0	0	0	0	0	0	0	0	0	0	0	0	0	0	0	0	0	0	1	0	0	0	0	0	0	0	0	0	0	1	1	0	0	0	0	0	1	1	1	0	1	1	1	1	1	1	1	1
GCF_017591045.1_ASM1759104v1_genomic	chicken	0	0	0	0	0	0	0	0	0	0	0	0	0	0	0	0	0	0	1	0	0	0	0	0	0	0	0	0	0	1	1	0	0	0	0	0	1	1	1	0	1	1	1	1	1	1	1	1
GCF_017591055.1_ASM1759105v1_genomic	chicken	0	0	0	0	0	0	0	0	0	0	0	0	0	0	0	0	0	0	0	0	0	0	0	0	0	0	0	0	1	1	1	0	0	0	0	1	1	1	1	0	1	1	1	1	1	1	1	1
GCF_017591095.1_ASM1759109v1_genomic	chicken	0	0	0	0	0	0	0	0	0	0	0	0	0	0	0	0	0	0	0	0	0	0	0	0	0	0	0	0	0	0	1	0	0	0	0	1	1	1	1	0	1	1	1	1	0	1	1	1
GCF_017897335.1_ASM1789733v1_genomic	chicken	0	0	0	0	0	0	0	0	0	0	0	0	0	0	0	0	0	0	0	0	0	0	0	0	0	0	0	0	0	0	1	0	0	0	1	0	1	1	0	0	0	0	0	0	0	1	0	0
GCF_018135545.1_ASM1813554v1_genomic	sheep/goat/bovine	1	0	0	0	0	0	0	0	1	0	1	0	0	0	0	0	1	0	1	0	0	0	0	1	0	0	0	0	1	1	1	0	0	0	0	0	1	1	1	0	1	1	1	1	0	1	1	1
GCF_019710675.1_ASM1971067v1_genomic	sheep/goat/bovine	1	0	1	0	0	0	0	0	0	0	0	0	0	0	0	0	0	0	1	0	0	0	0	0	1	0	0	0	1	0	1	0	0	0	0	0	1	1	1	0	1	1	1	1	0	1	1	1
GCF_019710695.1_ASM1971069v1_genomic	sheep/goat/bovine	0	0	0	0	0	0	0	0	0	0	0	0	0	0	0	0	0	0	0	0	0	0	0	0	0	0	0	0	0	0	1	0	0	0	0	0	1	1	1	0	0	0	0	0	0	1	1	0
GCF_019710715.1_ASM1971071v1_genomic	sheep/goat/bovine	0	0	0	0	0	0	0	0	0	0	0	0	0	0	0	0	0	0	0	0	0	0	0	0	0	0	0	0	1	1	1	0	0	0	0	0	1	1	1	0	1	1	1	1	0	1	1	1
GCF_019710785.1_ASM1971078v1_genomic	sheep/goat/bovine	1	0	0	0	0	0	0	0	0	0	0	0	0	0	0	0	0	0	1	0	0	0	0	0	0	0	0	0	1	1	1	0	0	0	0	0	1	1	1	0	1	1	1	0	1	1	1	1
GCF_019710815.1_ASM1971081v1_genomic	sheep/goat/bovine	1	0	1	0	0	0	0	0	0	0	0	0	0	0	0	0	0	0	1	0	0	0	0	0	1	0	0	0	1	0	1	0	0	0	0	0	1	1	1	0	1	1	1	1	0	1	1	1
GCF_019710835.1_ASM1971083v1_genomic	sheep/goat/bovine	0	0	0	0	0	0	0	0	0	0	0	0	0	0	0	0	0	0	0	0	0	0	0	0	0	0	0	0	0	0	1	0	0	0	0	0	1	1	1	0	1	1	1	1	1	1	1	1
GCF_019710845.1_ASM1971084v1_genomic	sheep/goat/bovine	0	0	0	0	0	0	0	0	0	0	0	0	0	0	0	0	0	0	0	0	0	0	0	0	0	0	0	0	1	1	1	0	0	0	0	0	1	1	1	0	1	1	1	0	1	1	1	1
GCF_019710875.1_ASM1971087v1_genomic	sheep/goat/bovine	1	0	0	0	0	0	0	0	0	0	0	0	0	0	1	0	0	0	0	0	0	0	0	0	0	0	0	0	1	1	1	0	0	0	0	0	1	1	1	0	1	1	1	1	1	1	1	1
GCF_019710895.1_ASM1971089v1_genomic	sheep/goat/bovine	0	0	0	0	0	0	0	0	0	0	0	0	0	0	0	0	0	0	0	0	0	0	0	0	0	0	0	0	0	0	1	0	0	0	0	0	1	1	1	0	1	1	1	1	1	1	1	1
GCF_019710905.1_ASM1971090v1_genomic	sheep/goat/bovine	0	0	0	0	0	0	0	0	0	0	0	0	0	0	0	0	0	0	0	0	0	0	0	0	0	0	0	0	1	1	1	0	0	0	0	0	1	1	1	0	1	1	1	1	0	1	1	1
GCF_019710935.1_ASM1971093v1_genomic	sheep/goat/bovine	0	0	0	0	0	0	0	0	0	0	0	0	0	0	0	0	0	0	0	0	0	0	0	0	0	0	0	0	1	1	1	0	0	0	0	0	1	1	1	0	1	1	1	1	0	1	1	1
GCF_019710955.1_ASM1971095v1_genomic	sheep/goat/bovine	1	0	1	0	0	0	0	0	0	0	0	0	0	0	0	0	0	0	1	0	0	0	0	0	1	0	0	0	1	0	1	0	0	0	0	0	1	1	1	0	1	1	1	1	0	1	1	1
GCF_019710975.1_ASM1971097v1_genomic	sheep/goat/bovine	0	0	0	0	0	0	0	0	0	0	0	0	0	0	0	0	0	0	0	0	0	0	0	0	0	0	0	0	1	1	1	0	0	0	0	0	1	1	1	0	1	1	1	1	0	1	1	1
GCF_019710995.1_ASM1971099v1_genomic	sheep/goat/bovine	0	0	0	0	0	0	0	0	0	0	0	0	0	0	1	0	0	0	0	0	0	0	0	0	0	0	0	0	1	1	1	0	0	0	0	0	1	1	1	0	1	1	1	1	0	1	1	1
GCF_019711005.1_ASM1971100v1_genomic	sheep/goat/bovine	0	0	0	0	0	0	0	0	0	0	0	0	0	0	0	0	0	0	0	0	0	0	0	0	0	0	0	0	1	1	1	0	0	0	0	0	1	1	1	0	1	1	1	1	0	1	1	1
GCF_019711035.1_ASM1971103v1_genomic	sheep/goat/bovine	0	0	0	0	0	0	0	0	0	0	0	0	0	0	0	0	0	0	0	0	0	0	0	0	0	0	0	0	0	1	1	0	0	0	0	0	1	1	1	0	1	1	1	1	1	1	1	0
GCF_019711055.1_ASM1971105v1_genomic	sheep/goat/bovine	0	0	0	0	0	0	0	0	0	0	0	0	0	0	0	0	0	0	1	0	0	0	0	0	0	0	0	0	1	1	1	0	0	0	0	0	1	1	1	0	1	1	1	1	0	1	1	1
GCF_019711075.1_ASM1971107v1_genomic	sheep/goat/bovine	0	0	0	0	0	0	0	0	0	0	0	0	0	0	0	0	0	0	0	0	0	0	0	0	0	0	0	0	0	1	1	0	0	0	0	0	1	1	1	0	1	1	1	1	1	1	1	0
GCF_019711085.1_ASM1971108v1_genomic	sheep/goat/bovine	0	0	0	0	0	0	0	0	0	0	0	0	0	0	1	0	0	0	0	0	0	0	0	0	0	0	0	0	1	1	1	0	0	0	0	0	1	1	1	0	1	1	1	1	1	1	1	1
GCF_019711115.1_ASM1971111v1_genomic	sheep/goat/bovine	0	0	0	0	0	0	0	0	0	0	0	0	0	0	0	0	0	0	0	0	0	0	0	0	0	0	0	0	1	1	1	0	0	0	0	0	1	1	1	0	1	1	1	1	0	1	1	1
GCF_019711135.1_ASM1971113v1_genomic	sheep/goat/bovine	0	0	0	0	0	0	0	0	0	0	0	0	0	0	1	0	0	0	0	0	0	0	0	0	0	0	0	0	0	1	1	0	0	0	0	0	1	1	1	0	1	1	1	1	1	1	1	1
GCF_019711155.1_ASM1971115v1_genomic	sheep/goat/bovine	0	0	0	0	0	0	0	0	0	0	0	0	0	0	0	0	0	0	0	0	0	0	0	0	0	0	0	0	1	0	1	0	0	0	0	0	1	1	1	0	1	1	1	1	1	1	1	1
GCF_020138335.1_ASM2013833v1_genomic	pig	0	0	0	0	0	0	0	0	0	0	0	0	0	0	0	0	0	0	0	0	0	0	0	0	0	0	0	0	1	0	1	0	0	0	0	0	1	0	0	0	1	1	1	0	0	1	0	1
GCF_020138355.1_ASM2013835v1_genomic	sheep/goat/bovine	0	0	0	0	0	0	0	0	0	0	0	0	0	0	0	0	0	0	0	0	0	0	0	0	0	0	0	0	1	0	1	0	0	0	0	0	1	1	1	0	1	1	1	1	1	1	1	1
GCF_021532025.1_ASM2153202v1_genomic	pig	0	0	0	0	0	0	0	0	0	0	0	0	0	0	0	0	0	0	0	0	0	0	0	0	0	0	0	0	1	0	1	0	0	0	0	0	1	1	1	1	1	1	1	0	0	1	1	1
GCF_022429605.1_ASM2242960v1_genomic	sheep/goat/bovine	0	0	0	0	0	0	0	0	0	0	0	0	0	0	0	0	0	0	0	0	0	0	0	0	0	0	0	0	0	0	1	0	0	0	0	0	1	1	1	0	0	0	0	0	0	1	1	0
GCF_022649385.1_ASM2264938v1_genomic	chicken	0	0	0	0	0	0	0	0	0	0	0	0	0	0	0	0	0	0	0	0	0	0	0	0	0	0	1	0	0	0	1	0	0	0	0	1	1	1	1	0	1	1	1	1	0	1	1	1
GCF_022809015.1_ASM2280901v1_genomic	sheep/goat/bovine	0	0	0	0	0	0	0	0	0	0	0	0	0	0	0	0	0	0	0	0	0	0	0	0	0	0	0	0	0	1	1	0	1	0	0	0	1	1	1	0	1	1	1	1	0	1	1	1
GCF_022809035.1_ASM2280903v1_genomic	sheep/goat/bovine	0	0	0	0	0	0	0	0	0	0	0	0	0	0	0	0	0	0	0	0	0	0	0	0	0	0	0	0	1	1	1	0	1	0	0	0	1	1	1	0	1	1	1	1	1	1	1	1
GCF_022809055.1_ASM2280905v1_genomic	sheep/goat/bovine	0	0	0	0	0	0	0	0	0	0	0	0	0	0	0	0	0	0	0	0	0	0	0	0	0	0	0	0	0	1	1	0	1	0	0	0	1	1	1	0	1	1	1	1	0	1	1	1
GCF_022809065.1_ASM2280906v1_genomic	sheep/goat/bovine	0	0	0	0	0	0	0	0	0	0	0	0	0	0	0	0	0	0	0	0	0	0	0	0	0	0	0	0	1	1	1	0	1	0	0	0	1	1	1	0	1	1	1	1	1	1	1	1
GCF_024599915.1_ASM2459991v1_genomic	sheep/goat/bovine	0	0	0	0	0	0	0	0	0	0	0	0	0	0	1	0	0	0	0	0	0	0	0	0	0	0	0	0	1	1	1	0	0	0	0	0	1	1	1	0	1	1	1	1	1	1	1	1
GCF_024599955.1_ASM2459995v1_genomic	pig	0	0	1	0	0	0	0	0	0	0	0	0	0	0	1	0	0	0	0	0	0	0	0	0	1	0	0	0	1	0	1	0	0	0	0	0	1	1	1	1	1	1	1	0	1	1	1	1
GCF_024652865.1_ASM2465286v1_genomic	sheep/goat/bovine	0	0	0	0	0	0	0	0	0	0	0	0	0	0	1	0	0	0	0	0	0	0	0	0	0	0	0	0	1	1	1	0	0	0	0	0	1	1	1	0	1	1	1	0	1	1	1	1
GCF_028867175.1_ASM2886717v1_genomic	sheep/goat/bovine	1	0	1	0	0	0	0	0	0	0	1	1	0	0	1	0	1	0	0	0	0	0	0	1	1	0	0	0	1	0	1	0	0	0	0	0	1	1	1	0	1	1	1	1	0	1	1	1
GCF_029233855.1_ASM2923385v1_genomic	sheep/goat/bovine	1	0	0	0	0	0	0	0	0	0	1	1	0	0	1	0	1	0	1	0	0	0	0	1	0	0	0	0	0	0	1	0	1	0	1	0	1	1	1	0	1	1	1	1	1	1	1	1
GCF_029846815.1_ASM2984681v1_genomic	sheep/goat/bovine	0	0	0	0	0	0	0	0	0	0	0	0	0	0	0	0	0	0	0	0	0	0	0	0	0	0	0	0	1	1	1	0	0	0	0	0	1	1	1	0	0	0	0	0	0	1	1	0
GCF_029846835.1_ASM2984683v1_genomic	sheep/goat/bovine	0	0	0	0	0	0	0	0	0	0	0	0	0	0	0	0	0	0	0	0	0	0	0	0	0	0	0	0	1	1	1	0	0	0	0	0	1	1	1	1	1	1	1	1	1	1	1	1
GCF_029846845.1_ASM2984684v1_genomic	sheep/goat/bovine	0	0	0	0	0	0	0	0	0	0	0	0	0	0	0	0	0	0	0	0	0	0	0	0	0	0	0	0	0	0	1	0	0	0	0	0	1	1	1	0	1	1	1	0	0	1	1	1
GCF_029846875.1_ASM2984687v1_genomic	sheep/goat/bovine	0	0	0	0	0	0	0	0	0	0	0	0	0	0	0	0	0	0	0	0	0	0	0	0	0	0	0	0	1	1	1	0	0	0	0	0	1	1	1	0	1	1	1	1	0	1	1	1
GCF_029846895.1_ASM2984689v1_genomic	sheep/goat/bovine	0	0	0	0	0	0	0	0	0	0	0	0	0	0	0	0	0	0	0	0	0	0	0	0	0	0	0	0	1	1	1	0	0	0	0	0	1	1	1	0	1	1	1	1	0	1	1	1
GCF_029846915.1_ASM2984691v1_genomic	sheep/goat/bovine	0	0	0	0	0	0	0	0	0	0	0	0	0	0	0	0	0	0	0	0	0	0	0	0	0	0	0	0	1	1	1	0	0	0	0	0	1	1	1	0	1	1	1	1	0	1	1	1
GCF_030164925.1_ASM3016492v1_genomic	chicken	0	0	0	0	0	0	0	0	0	0	0	0	0	0	1	0	0	0	0	0	0	0	0	0	0	0	0	0	1	1	1	0	0	0	0	0	1	1	1	0	1	1	1	1	1	1	1	1
GCF_030434295.1_ASM3043429v1_genomic	sheep/goat/bovine	1	0	1	0	0	0	0	0	0	0	0	1	0	0	1	0	0	0	0	0	0	0	0	0	1	0	0	0	1	1	1	0	0	0	0	0	1	1	1	1	1	1	1	1	1	1	1	1
GCF_030434355.1_ASM3043435v1_genomic	sheep/goat/bovine	1	0	1	0	0	0	0	1	0	0	1	1	0	0	1	0	1	0	0	0	0	0	0	1	1	0	0	0	1	1	1	0	0	0	0	0	1	1	1	1	1	1	1	1	1	1	1	1
GCF_034080225.1_ASM3408022v1_genomic	pig	0	0	0	0	0	0	0	0	0	0	0	0	0	0	0	0	0	0	0	0	0	0	0	0	0	0	0	0	1	1	1	0	0	0	0	0	1	1	1	0	1	1	1	1	0	1	1	1
GCF_034420715.1_ASM3442071v1_genomic	pig	0	0	1	0	0	0	0	0	0	0	0	0	0	0	1	0	0	0	0	0	0	0	0	0	1	0	0	0	1	0	1	0	0	0	0	0	1	0	0	0	0	1	0	1	0	1	0	0
GCF_034420835.1_ASM3442083v1_genomic	pig	0	0	1	0	0	0	0	0	0	0	0	0	0	0	0	0	0	0	1	0	0	0	0	0	1	0	0	0	1	0	1	0	0	0	0	0	1	0	0	0	1	1	0	0	0	1	0	0
GCF_034420875.1_ASM3442087v1_genomic	pig	0	0	0	0	0	0	0	0	0	0	0	0	0	0	0	0	0	0	0	0	0	0	0	0	0	0	1	0	1	0	1	0	0	0	0	0	1	1	1	0	1	1	0	1	0	1	0	0
GCF_034420935.1_ASM3442093v1_genomic	pig	0	0	1	0	0	0	0	0	0	0	0	0	0	0	0	0	0	0	1	0	0	0	0	0	1	0	0	0	1	0	1	0	0	0	0	0	1	1	0	0	1	1	1	1	1	1	1	1
GCF_034420975.1_ASM3442097v1_genomic	pig	0	0	1	0	0	0	0	0	0	0	0	0	0	0	0	0	0	0	1	0	0	0	0	0	1	0	0	0	1	0	1	0	0	0	0	0	1	1	1	0	1	1	1	1	1	1	1	1
GCF_034421035.1_ASM3442103v1_genomic	pig	0	0	0	0	0	0	0	0	0	0	0	0	0	0	0	0	0	0	1	0	0	0	0	0	0	0	0	0	1	0	1	0	0	0	0	0	1	1	1	0	1	1	1	1	1	1	0	1
GCF_034421115.1_ASM3442111v1_genomic	pig	0	0	1	0	0	0	0	0	0	0	0	0	0	0	0	0	0	0	0	0	0	0	0	0	1	0	0	0	1	0	1	0	0	0	0	0	1	0	0	0	1	1	1	1	0	1	0	0
GCF_034421155.1_ASM3442115v1_genomic	pig	0	0	1	0	0	0	0	0	0	0	0	0	0	0	0	0	0	0	1	0	0	0	0	0	1	0	0	0	1	0	1	0	0	0	0	0	1	1	0	0	1	1	1	1	1	1	0	1
GCF_034421175.1_ASM3442117v1_genomic	pig	0	0	1	0	0	0	0	0	0	0	0	0	0	0	0	0	0	0	1	0	0	0	0	0	1	0	0	0	1	0	1	0	0	0	0	0	1	0	0	0	1	1	0	0	0	1	0	0
GCF_034421235.1_ASM3442123v1_genomic	pig	0	0	1	0	0	0	0	0	0	0	0	0	0	0	1	0	0	0	1	0	0	0	0	0	1	0	0	0	1	0	1	0	0	0	0	0	1	1	1	0	1	1	0	1	0	1	0	0
GCF_034421275.1_ASM3442127v1_genomic	pig	0	0	1	0	0	0	0	0	0	0	0	0	0	0	0	0	0	0	0	0	0	0	0	0	1	0	0	0	1	0	1	0	0	0	0	0	1	0	0	0	1	1	1	1	0	1	0	0
GCF_034421315.1_ASM3442131v1_genomic	pig	0	0	1	0	0	0	0	0	0	0	0	0	0	0	0	0	0	0	0	0	0	0	0	0	1	0	0	0	1	0	1	0	0	0	0	0	0	0	0	0	1	1	1	1	0	1	0	0
GCF_034421415.1_ASM3442141v1_genomic	pig	0	0	1	0	0	0	0	0	0	0	0	0	0	0	1	0	0	0	0	0	0	0	0	0	1	0	1	0	1	0	1	0	0	0	0	0	1	0	1	0	1	1	1	1	0	1	1	1
GCF_034421455.1_ASM3442145v1_genomic	pig	0	0	1	0	0	0	0	0	0	0	0	0	0	0	0	0	0	0	1	0	0	0	0	0	1	0	0	0	1	0	1	0	0	0	0	0	1	0	0	0	0	1	0	1	0	1	0	0
GCF_034421475.1_ASM3442147v1_genomic	pig	0	0	1	0	0	0	0	0	0	0	0	0	0	0	0	0	0	0	1	0	0	0	0	0	1	0	0	0	1	0	1	0	0	0	0	0	1	1	1	0	1	1	1	0	1	1	1	1
GCF_034421595.1_ASM3442159v1_genomic	pig	0	0	0	0	0	0	0	0	0	0	0	0	0	0	0	0	0	0	1	0	0	0	0	0	0	0	0	0	0	1	1	0	0	0	0	0	1	1	0	0	1	1	1	0	0	1	0	1
GCF_034421635.1_ASM3442163v1_genomic	pig	0	0	0	0	0	0	0	0	0	0	0	0	0	0	0	0	0	0	0	0	0	0	0	0	0	0	0	0	1	0	1	0	0	0	0	0	1	1	1	0	1	1	1	1	0	1	1	1
GCF_034421935.1_ASM3442193v1_genomic	pig	0	0	0	0	0	0	0	0	0	0	0	0	0	0	0	0	0	0	0	0	0	0	0	0	0	0	0	0	0	0	1	0	0	0	0	0	1	1	1	0	1	1	1	1	0	1	1	1
GCF_034422015.1_ASM3442201v1_genomic	pig	0	0	0	0	0	0	0	0	0	0	0	0	0	0	0	0	0	0	0	0	0	0	0	0	0	0	0	0	0	0	1	0	0	0	0	0	1	1	1	0	1	1	1	1	0	1	1	1
GCF_034422055.1_ASM3442205v1_genomic	pig	0	0	0	0	0	0	0	0	0	0	0	0	0	0	0	0	0	0	0	0	0	0	0	0	0	0	0	0	1	0	1	0	0	0	0	0	1	1	1	0	1	1	1	1	0	1	1	1
GCF_034422135.1_ASM3442213v1_genomic	pig	0	0	0	0	0	0	0	0	0	0	0	0	0	0	0	1	0	0	0	0	0	0	0	0	0	0	0	0	1	1	1	0	0	0	0	0	1	1	1	0	1	1	1	1	0	1	1	1
GCF_034422175.1_ASM3442217v1_genomic	pig	0	0	1	0	0	0	0	0	0	0	0	0	0	0	1	0	0	0	1	0	0	0	0	0	1	0	0	0	1	0	1	0	0	0	0	0	1	1	1	0	1	1	1	1	1	1	1	1
GCF_034422255.1_ASM3442225v1_genomic	pig	0	0	0	0	0	0	0	0	0	0	0	0	0	0	0	0	0	0	0	0	0	0	0	0	0	0	0	0	1	1	1	0	0	0	0	0	1	1	1	0	1	1	1	1	0	1	1	1
GCF_034422295.1_ASM3442229v1_genomic	pig	0	0	1	0	0	0	0	0	0	0	0	0	0	0	1	0	0	0	0	0	0	0	0	0	1	0	0	0	1	0	1	0	0	0	0	0	1	1	1	0	1	1	0	0	0	1	0	0
GCF_034422395.1_ASM3442239v1_genomic	pig	0	0	1	0	0	0	0	0	0	0	0	0	0	0	0	0	0	0	1	0	0	0	0	0	1	0	0	0	1	0	1	0	0	0	0	0	1	0	1	0	1	1	1	1	0	1	0	0
GCF_034422475.1_ASM3442247v1_genomic	pig	0	0	0	0	0	0	0	0	0	0	0	0	0	0	0	0	0	0	0	0	0	0	0	0	0	0	0	0	1	1	1	0	0	0	0	0	1	1	1	0	1	1	1	1	0	1	1	1
GCF_034422535.1_ASM3442253v1_genomic	pig	0	0	0	0	0	0	0	0	0	0	0	0	0	0	0	1	0	0	0	0	0	0	0	0	0	0	0	0	1	1	1	0	0	0	0	0	1	1	1	0	1	1	1	1	0	1	1	1
GCF_034422575.1_ASM3442257v1_genomic	pig	0	0	0	0	0	0	0	0	0	0	0	0	0	0	0	1	0	0	0	0	0	0	0	0	0	0	0	0	1	1	1	0	0	0	0	0	1	1	1	0	1	1	1	1	0	1	1	1
GCF_034422615.1_ASM3442261v1_genomic	pig	0	0	0	0	0	0	0	0	0	0	0	0	0	0	0	0	0	0	0	0	0	0	0	0	0	0	0	0	1	0	1	0	0	0	0	0	1	1	1	0	1	1	1	1	0	1	1	1
GCF_034422675.1_ASM3442267v1_genomic	pig	0	0	0	0	0	0	0	0	0	0	0	0	0	0	0	0	0	0	0	0	0	0	0	0	0	0	0	0	1	1	1	0	0	0	0	0	1	1	1	0	1	1	1	1	0	1	1	1
GCF_034422755.1_ASM3442275v1_genomic	pig	0	0	0	0	0	0	0	0	0	0	0	0	0	0	0	0	0	0	0	0	0	0	0	0	0	0	0	0	1	1	1	0	0	0	0	0	1	1	1	0	1	1	1	1	0	1	1	1
GCF_034422895.1_ASM3442289v1_genomic	pig	0	1	0	0	0	0	0	0	0	0	0	0	0	0	0	0	0	0	0	0	0	0	0	0	0	0	0	0	1	0	1	0	0	0	0	0	1	1	1	0	1	1	1	0	1	1	1	1
GCF_034422955.1_ASM3442295v1_genomic	pig	0	0	0	0	0	0	0	0	0	0	0	0	0	0	0	0	0	0	0	0	0	0	0	0	0	0	0	0	0	0	1	0	0	0	0	0	1	1	1	0	1	1	1	1	1	1	1	1
GCF_034422995.1_ASM3442299v1_genomic	pig	0	0	0	0	0	0	0	0	0	0	0	0	0	0	0	0	0	0	0	0	0	0	0	0	0	0	0	0	1	1	1	0	0	0	0	0	1	1	1	0	1	1	1	1	0	1	1	1
GCF_034423075.1_ASM3442307v1_genomic	pig	0	0	0	0	0	0	0	0	0	0	0	0	0	0	0	0	0	0	0	0	0	0	0	0	0	0	0	0	0	1	1	0	0	0	0	0	1	1	1	0	1	1	1	1	0	1	1	1
GCF_034423095.1_ASM3442309v1_genomic	pig	0	0	0	0	0	0	0	0	0	0	0	0	0	0	0	0	0	0	0	0	0	0	0	0	0	0	0	0	1	1	1	0	0	0	0	0	1	1	1	0	1	1	1	1	0	1	1	1
GCF_900447075.1_47406_D01_genomic	sheep/goat/bovine	0	0	0	0	0	0	0	0	0	0	0	0	0	0	0	0	0	0	0	0	0	0	0	0	0	0	0	0	0	0	1	1	0	0	0	0	1	1	1	0	1	1	1	1	0	1	1	1
GCF_900447125.1_51438_D01_genomic	pig	0	0	0	0	0	0	0	0	0	0	0	0	0	0	0	0	0	0	0	0	0	0	0	0	0	0	0	0	0	0	1	1	0	0	0	0	1	1	1	1	1	0	1	1	1	1	0	1
GCF_900461395.1_48450_F02_genomic	chicken	0	0	0	0	0	0	0	0	0	0	0	0	0	0	0	0	0	0	0	0	0	0	0	0	0	0	0	0	0	0	1	0	0	0	1	0	1	1	0	0	1	0	1	0	1	1	0	1
GCF_951335875.1_CW576_genomic	pig	0	0	1	0	0	0	0	0	0	0	0	0	0	0	1	0	0	0	0	0	0	0	0	0	0	0	1	0	1	0	1	0	0	0	0	0	1	1	1	0	1	1	1	1	1	1	0	1
GCF_951335885.1_JGS1558_genomic	sheep/goat/bovine	0	0	0	0	0	0	0	0	0	0	0	0	0	0	0	0	0	0	0	0	0	0	0	0	0	0	1	0	1	0	1	0	1	0	0	0	1	1	1	0	1	1	1	1	0	1	1	1
GCF_951335915.1_JGS1118_genomic	sheep/goat/bovine	0	0	0	0	0	0	0	0	0	0	0	0	0	0	0	0	0	0	0	0	0	0	0	0	0	0	0	0	0	0	1	1	1	0	0	0	1	1	1	0	1	1	1	1	1	1	1	1
GCF_951336015.1_CP_Sheep4_genomic	sheep/goat/bovine	0	0	0	0	0	0	0	0	0	0	0	0	0	0	0	0	0	0	0	0	0	0	0	0	0	0	0	0	0	0	1	0	0	0	0	0	1	1	1	0	1	1	1	1	0	1	1	1
GCF_951336085.1_CP600_genomic	sheep/goat/bovine	0	1	0	1	0	0	1	0	0	0	0	1	0	0	0	0	0	0	0	0	0	0	0	0	0	0	0	0	1	1	1	0	0	0	0	0	1	1	1	0	1	1	1	1	0	1	1	1
GCF_951336095.1_CW664_genomic	pig	0	0	1	0	0	0	0	0	0	0	0	0	0	0	0	0	0	0	0	0	0	0	0	0	0	0	1	0	1	0	1	0	0	0	0	0	1	1	1	0	1	1	1	1	1	1	0	1
GCF_951336105.1_JIR190_genomic	pig	0	0	0	0	0	0	0	0	0	0	0	0	0	0	1	0	0	0	0	0	0	0	0	0	0	0	0	0	1	1	1	0	0	0	0	0	1	1	1	0	1	1	1	1	1	1	0	1
GCF_951336115.1_clos268_genomic	chicken	0	0	0	0	1	0	0	0	0	0	0	0	0	0	0	0	0	0	1	0	0	0	0	0	0	0	0	0	1	1	1	0	0	0	0	0	1	1	1	0	1	1	1	1	1	1	1	1
GCF_951336145.1_CperB2H112_genomic	chicken	0	0	0	0	0	0	0	0	0	0	0	0	0	0	0	0	0	0	1	0	0	0	0	0	0	0	0	0	0	1	1	0	0	0	0	0	1	1	0	0	1	1	1	1	1	1	1	1
GCF_951336185.1_Cper103980_genomic	chicken	0	0	0	0	0	0	0	0	0	0	0	0	0	0	0	0	0	0	1	0	0	0	0	0	0	0	0	0	0	1	1	0	0	0	0	0	1	1	0	0	1	1	1	1	1	1	1	1
GCF_951336235.1_CperBRD5_genomic	chicken	0	0	0	0	0	0	0	0	0	0	0	0	0	0	0	0	0	0	0	0	0	0	0	0	0	0	0	0	1	1	1	0	0	0	0	0	1	1	1	0	1	1	1	1	1	1	1	1
GCF_951336295.1_JGS1984_genomic	sheep/goat/bovine	0	0	0	0	0	0	0	0	0	0	0	0	0	0	0	0	0	0	0	0	0	0	0	0	0	0	0	0	0	0	1	1	1	0	0	0	1	1	1	0	1	1	1	1	1	1	1	1
GCF_951336335.1_CN3948_genomic	sheep/goat/bovine	0	0	0	0	0	0	0	0	0	0	0	0	0	0	0	0	0	0	0	0	0	0	0	0	0	0	0	0	0	0	1	0	1	0	1	0	1	1	1	0	1	1	1	1	0	1	1	1
GCF_951336375.1_clos213_genomic	chicken	0	0	0	0	1	0	0	0	0	0	0	0	0	0	0	0	0	0	0	0	0	0	0	0	0	0	0	0	0	0	1	0	0	0	0	0	1	1	0	0	1	1	1	1	1	1	1	1
GCF_951336385.1_CN3717_genomic	sheep/goat/bovine	0	0	0	0	0	0	0	0	0	0	0	0	0	0	0	0	0	0	0	0	0	0	0	0	0	0	0	0	0	0	1	1	0	0	0	0	1	1	1	0	1	1	1	1	1	1	1	1
GCF_951336395.1_58875_genomic	chicken	0	0	0	0	0	0	0	0	0	0	0	0	0	0	0	0	0	0	0	0	0	1	1	0	0	0	0	0	0	0	1	0	0	0	0	0	1	1	1	0	1	1	1	1	0	1	1	1
GCF_951336435.1_TCP018_genomic	chicken	0	0	0	0	0	0	0	0	0	0	0	0	0	0	0	0	0	0	0	0	0	0	0	0	0	0	0	0	0	0	1	0	0	0	0	0	1	1	0	0	1	1	1	1	1	1	1	1
GCF_951336445.1_CN3693_genomic	sheep/goat/bovine	0	0	0	0	0	0	0	0	0	0	0	0	0	0	0	0	0	0	0	0	0	0	0	0	0	0	0	0	0	0	1	0	1	0	0	0	1	1	1	0	1	1	1	1	0	1	1	1
GCF_951336465.1_TCP012_genomic	chicken	0	0	0	0	0	0	0	0	0	0	0	0	0	0	0	0	0	0	0	0	0	0	0	0	0	0	0	0	1	1	1	0	0	0	0	0	1	1	1	0	1	1	1	1	1	1	1	1
GCF_951336475.1_TCP001_genomic	chicken	0	0	0	0	0	0	0	0	0	0	0	0	0	0	0	0	0	0	0	0	0	0	0	0	0	0	0	0	0	0	1	0	0	0	0	0	1	1	1	0	1	1	1	1	0	1	1	1
GCF_951336555.1_CN2414_genomic	sheep/goat/bovine	0	0	0	0	0	0	0	0	0	0	0	0	0	0	0	0	0	0	0	0	0	0	0	0	0	0	0	0	0	0	1	0	1	0	0	0	1	1	1	0	1	1	1	1	1	1	1	1
GCF_951336645.1_CW597_genomic	pig	0	0	1	0	0	0	0	0	0	0	0	0	0	0	0	0	0	0	0	0	0	0	0	0	1	0	0	0	1	0	1	0	0	0	0	0	1	1	1	0	0	1	0	1	0	1	0	0
GCF_951336675.1_TCP013_genomic	chicken	0	0	0	0	0	0	0	0	0	0	0	0	0	0	0	0	0	0	0	0	0	0	0	0	0	0	0	0	1	1	1	0	0	0	0	0	1	1	1	0	1	1	1	1	1	1	1	1
GCF_951336735.1_TCP004S_genomic	chicken	0	0	0	0	0	0	0	0	0	0	0	0	0	0	0	0	0	0	0	0	0	0	0	0	0	0	0	0	1	0	1	0	0	0	0	0	1	1	1	0	1	1	1	1	1	1	1	1
GCF_951336775.1_JGS4138_genomic	sheep/goat/bovine	0	0	0	0	0	0	0	0	0	0	0	0	0	0	0	0	0	0	0	0	0	0	0	0	0	0	0	0	0	0	1	0	1	0	1	0	1	1	1	0	1	1	1	1	0	1	1	1
GCF_951336835.1_CperB1H119_genomic	chicken	0	0	0	0	0	0	0	0	0	0	0	0	0	0	0	0	0	0	1	0	0	0	0	0	0	0	0	0	0	1	1	0	0	0	0	0	1	1	0	0	1	1	1	1	1	1	1	1
GCF_951336845.1_TCP004_genomic	chicken	0	0	0	0	0	0	0	0	0	0	0	0	0	0	0	0	0	0	0	0	0	0	0	0	0	0	0	0	1	0	1	0	0	0	0	0	1	1	1	0	1	1	1	1	1	1	1	1
GCF_951336855.1_CN1020_genomic	sheep/goat/bovine	0	0	0	0	0	0	0	0	0	0	0	0	0	0	0	0	0	0	0	0	0	0	0	0	0	0	0	0	0	0	1	0	1	0	0	0	1	1	1	0	1	1	1	1	0	1	1	1
GCF_951336965.1_JIR246_genomic	pig	0	1	0	0	0	0	0	0	0	0	0	0	0	0	0	0	0	0	0	0	0	0	0	0	0	0	0	0	1	0	1	0	0	0	0	0	1	1	1	1	1	1	1	0	0	1	1	1
GCF_951336995.1_CN1675_genomic	sheep/goat/bovine	0	0	0	0	0	0	0	0	0	0	0	0	0	0	0	0	0	0	0	0	0	0	0	0	0	0	0	0	0	0	1	0	1	0	0	0	1	1	1	0	1	1	1	1	1	1	1	1
GCF_951337095.1_CP_Sheep3_genomic	sheep/goat/bovine	0	0	0	0	0	0	0	0	0	0	0	0	0	0	0	0	0	0	0	0	0	0	0	0	0	0	0	0	0	0	1	0	0	0	0	0	1	1	1	0	1	1	1	1	0	1	1	1
GCF_951337165.1_CN677_genomic	sheep/goat/bovine	0	0	0	0	0	0	0	0	0	0	0	0	0	0	0	0	0	0	0	0	0	0	0	0	0	0	0	0	0	0	1	0	1	0	0	0	1	1	1	0	1	1	1	1	1	1	1	1
GCF_951337235.1_TCP035_genomic	chicken	0	0	0	0	0	0	0	0	0	0	0	0	0	0	0	0	0	0	0	0	0	0	0	0	0	0	0	0	1	1	1	0	0	0	0	0	1	1	1	0	1	1	1	1	1	1	1	1
GCF_951337265.1_CN4003_genomic	sheep/goat/bovine	0	0	0	0	0	0	0	0	0	0	0	0	0	0	0	0	0	0	0	0	0	0	0	0	0	0	0	0	0	0	1	0	0	0	1	0	1	1	0	0	0	0	0	0	0	1	0	0
GCF_951337295.1_J20_genomic	chicken	0	0	0	0	0	0	0	0	0	0	0	0	0	0	0	0	0	0	1	0	0	0	0	0	0	0	0	0	1	1	1	0	0	0	0	1	1	1	1	0	1	1	1	1	1	1	1	1
GCF_951337345.1_CN1990_genomic	sheep/goat/bovine	0	0	0	0	0	0	0	0	0	0	0	0	0	0	0	0	0	0	0	0	0	0	0	0	0	0	0	0	0	0	1	1	1	0	0	0	1	1	1	0	1	1	1	1	1	1	1	1
GCF_951337405.1_CW500_genomic	pig	0	1	0	1	0	0	0	0	0	0	0	0	0	0	0	0	0	0	0	0	0	0	0	0	0	0	1	0	1	0	1	0	0	0	0	0	0	1	1	0	1	1	1	1	1	1	0	1
GCF_951337565.1_ITX1106-12MP_genomic	chicken	0	0	0	0	0	0	0	0	0	0	0	0	0	0	0	0	0	0	0	0	0	0	0	0	0	0	0	0	0	0	1	0	0	0	0	1	1	1	1	0	1	1	1	1	1	1	1	1
SAMN38415252	pig	0	0	0	0	0	0	0	0	0	0	0	0	0	0	0	0	0	0	0	0	0	0	0	0	0	0	0	0	1	0	1	0	0	0	0	0	1	1	1	1	1	1	1	1	1	1	1	1
SAMN38415253	pig	0	1	1	0	0	0	0	0	0	0	0	0	0	1	0	0	0	0	1	0	0	0	0	0	1	0	0	0	1	1	1	0	0	0	0	0	1	1	1	1	1	1	1	0	1	1	0	1
SAMN38415254	pig	1	0	1	0	0	0	0	0	0	0	0	0	0	0	1	0	0	0	1	0	0	0	0	0	1	0	0	0	1	1	1	0	0	0	0	0	1	1	1	1	1	1	1	0	0	1	1	1
SAMN38415255	pig	0	0	1	0	0	0	0	0	0	0	0	0	0	0	0	0	0	0	1	0	0	0	0	0	1	0	0	0	1	1	1	0	0	0	0	0	1	1	1	1	1	1	1	0	1	1	0	1
SAMN38415256	pig	0	0	1	0	0	0	0	0	0	0	0	0	0	0	0	0	0	0	0	0	0	0	0	0	1	0	0	0	1	0	1	0	0	0	0	0	1	0	1	1	0	1	1	1	1	1	1	1
SAMN38415257	pig	0	0	1	0	0	0	0	0	0	0	0	0	0	0	0	0	0	0	0	0	0	0	0	0	1	0	0	0	1	0	1	0	0	0	0	0	1	0	1	1	1	1	1	1	1	1	1	1
[truncated: 4 more columns]
